# Supplementary material for: Validity of consumer-grade activity monitor to identify manual wheelchair propulsion in standardized activities of daily living
Source: PLoS One. 2018 Apr 11;13(4):e0194864. doi: 10.1371/journal.pone.0194864 (PMC5894999; doi:10.1371/journal.pone.0194864)
Supplement: S1 Data — (XLSX) [file pone.0194864.s001.xlsx]

## Sheet: Explanation
Each Excel Worksheet contains data (both video and Activ8 classification) of 1 of the 16 participants.
The definition of the codes is included in the last sheet.

## Sheet: P101
stopwatch	Video	A8
00:00:00	999	999
00:00:01	999	999
00:00:02	999	999
00:00:03	999	999
00:00:04	999	999
00:00:05	999	999
00:00:06	999	999
00:00:07	999	999
00:00:08	999	999
00:00:09	999	999
00:00:10	999	999
00:00:11	999	999
00:00:12	999	999
00:00:13	999	999
00:00:14	999	999
00:00:15	999	999
00:00:16	999	999
00:00:17	999	999
00:00:18	999	999
00:00:19	999	999
00:00:20	999	999
00:00:21	999	999
00:00:22	999	999
00:00:23	999	999
00:00:24	999	999
00:00:25	999	999
00:00:26	999	999
00:00:27	999	999
00:00:28	999	999
00:00:29	999	999
00:00:30	999	999
00:00:31	999	999
00:00:32	999	999
00:00:33	999	999
00:00:34	999	999
00:00:35	999	999
00:00:36	999	999
00:00:37	999	999
00:00:38	999	999
00:00:39	999	999
00:00:40	999	999
00:00:41	999	999
00:00:42	999	999
00:00:43	999	999
00:00:44	999	999
00:00:45	999	999
00:00:46	999	999
00:00:47	999	999
00:00:48	999	999
00:00:49	999	999
00:00:50	999	999
00:00:51	999	999
00:00:52	999	999
00:00:53	999	999
00:00:54	999	999
00:00:55	999	999
00:00:56	999	999
00:00:57	999	999
00:00:58	999	999
00:00:59	999	999
00:01:00	999	999
00:01:01	999	999
00:01:02	999	999
00:01:03	999	999
00:01:04	999	999
00:01:05	999	999
00:01:06	999	999
00:01:07	999	999
00:01:08	999	999
00:01:09	999	999
00:01:10	999	999
00:01:11	999	999
00:01:12	999	999
00:01:13	999	999
00:01:14	999	999
00:01:15	999	999
00:01:16	999	999
00:01:17	999	999
00:01:18	999	999
00:01:19	999	999
00:01:20	999	999
00:01:21	999	999
00:01:22	999	999
00:01:23	999	999
00:01:24	999	999
00:01:25	41	5
00:01:26	41	5
00:01:27	41	5
00:01:28	41	5
00:01:29	41	5
00:01:30	41	5
00:01:31	41	5
00:01:32	41	5
00:01:33	41	5
00:01:34	41	5
00:01:35	41	5
00:01:36	41	5
00:01:37	41	5
00:01:38	41	5
00:01:39	41	5
00:01:40	41	5
00:01:41	41	5
00:01:42	41	5
00:01:43	41	5
00:01:44	41	5
00:01:45	41	5
00:01:46	41	5
00:01:47	41	5
00:01:48	41	5
00:01:49	41	5
00:01:50	41	5
00:01:51	41	5
00:01:52	41	5
00:01:53	41	5
00:01:54	41	5
00:01:55	41	5
00:01:56	41	5
00:01:57	41	5
00:01:58	41	5
00:01:59	41	5
00:02:00	41	5
00:02:01	41	5
00:02:02	41	5
00:02:03	41	5
00:02:04	41	5
00:02:05	41	5
00:02:06	41	5
00:02:07	41	5
00:02:08	41	5
00:02:09	41	5
00:02:10	41	5
00:02:11	41	5
00:02:12	41	5
00:02:13	41	5
00:02:14	41	5
00:02:15	41	5
00:02:16	41	5
00:02:17	41	5
00:02:18	41	5
00:02:19	41	5
00:02:20	41	5
00:02:21	41	5
00:02:22	41	5
00:02:23	41	5
00:02:24	41	5
00:02:25	999	999
00:02:26	999	999
00:02:27	999	999
00:02:28	999	999
00:02:29	999	999
00:02:30	999	999
00:02:31	999	999
00:02:32	999	999
00:02:33	999	999
00:02:34	999	999
00:02:35	999	999
00:02:36	999	999
00:02:37	999	999
00:02:38	999	999
00:02:39	999	999
00:02:40	999	999
00:02:41	999	999
00:02:42	999	999
00:02:43	999	999
00:02:44	999	999
00:02:45	999	999
00:02:46	999	999
00:02:47	999	999
00:02:48	999	999
00:02:49	999	999
00:02:50	41	41
00:02:51	41	42
00:02:52	41	42
00:02:53	41	42
00:02:54	41	42
00:02:55	41	42
00:02:56	41	42
00:02:57	41	42
00:02:58	41	42
00:02:59	41	42
00:03:00	41	42
00:03:01	41	41
00:03:02	41	41
00:03:03	41	41
00:03:04	41	41
00:03:05	41	41
00:03:06	41	41
00:03:07	41	41
00:03:08	41	41
00:03:09	41	41
00:03:10	41	41
00:03:11	41	41
00:03:12	41	41
00:03:13	41	41
00:03:14	41	41
00:03:15	41	41
00:03:16	41	41
00:03:17	41	41
00:03:18	41	41
00:03:19	41	41
00:03:20	41	41
00:03:21	41	42
00:03:22	41	42
00:03:23	41	42
00:03:24	41	42
00:03:25	41	42
00:03:26	41	42
00:03:27	41	42
00:03:28	41	42
00:03:29	41	42
00:03:30	41	42
00:03:31	41	41
00:03:32	41	41
00:03:33	41	41
00:03:34	41	41
00:03:35	41	41
00:03:36	41	41
00:03:37	41	41
00:03:38	41	41
00:03:39	41	41
00:03:40	41	41
00:03:41	41	41
00:03:42	41	41
00:03:43	41	41
00:03:44	41	41
00:03:45	41	41
00:03:46	41	41
00:03:47	41	41
00:03:48	41	41
00:03:49	41	41
00:03:50	999	999
00:03:51	999	999
00:03:52	999	999
00:03:53	999	999
00:03:54	999	999
00:03:55	999	999
00:03:56	999	999
00:03:57	999	999
00:03:58	999	999
00:03:59	999	999
00:04:00	999	999
00:04:01	999	999
00:04:02	999	999
00:04:03	999	999
00:04:04	999	999
00:04:05	999	999
00:04:06	999	999
00:04:07	999	999
00:04:08	999	999
00:04:09	999	999
00:04:10	999	999
00:04:11	999	999
00:04:12	999	999
00:04:13	999	999
00:04:14	999	999
00:04:15	999	999
00:04:16	999	999
00:04:17	999	999
00:04:18	999	999
00:04:19	999	999
00:04:20	999	999
00:04:21	999	999
00:04:22	999	999
00:04:23	999	999
00:04:24	999	999
00:04:25	999	999
00:04:26	999	999
00:04:27	999	999
00:04:28	999	999
00:04:29	999	999
00:04:30	999	999
00:04:31	999	999
00:04:32	999	999
00:04:33	999	999
00:04:34	999	999
00:04:35	999	999
00:04:36	999	999
00:04:37	999	999
00:04:38	999	999
00:04:39	999	999
00:04:40	41	42
00:04:41	41	42
00:04:42	41	42
00:04:43	41	42
00:04:44	41	42
00:04:45	41	42
00:04:46	41	41
00:04:47	41	41
00:04:48	41	41
00:04:49	41	41
00:04:50	41	41
00:04:51	41	41
00:04:52	41	41
00:04:53	41	41
00:04:54	41	41
00:04:55	41	41
00:04:56	41	41
00:04:57	41	41
00:04:58	41	41
00:04:59	41	41
00:05:00	41	41
00:05:01	41	41
00:05:02	41	41
00:05:03	41	41
00:05:04	41	41
00:05:05	41	41
00:05:06	41	42
00:05:07	41	42
00:05:08	41	42
00:05:09	41	42
00:05:10	41	42
00:05:11	41	42
00:05:12	41	42
00:05:13	41	42
00:05:14	41	42
00:05:15	41	42
00:05:16	41	42
00:05:17	41	42
00:05:18	41	42
00:05:19	41	42
00:05:20	41	42
00:05:21	41	41
00:05:22	41	41
00:05:23	41	41
00:05:24	41	41
00:05:25	41	41
00:05:26	41	41
00:05:27	41	41
00:05:28	41	41
00:05:29	41	41
00:05:30	41	41
00:05:31	41	41
00:05:32	41	41
00:05:33	41	41
00:05:34	41	41
00:05:35	41	41
00:05:36	41	41
00:05:37	41	41
00:05:38	41	41
00:05:39	41	41
00:05:40	999	999
00:05:41	999	999
00:05:42	999	999
00:05:43	999	999
00:05:44	999	999
00:05:45	999	999
00:05:46	999	999
00:05:47	999	999
00:05:48	999	999
00:05:49	999	999
00:05:50	999	999
00:05:51	999	999
00:05:52	999	999
00:05:53	999	999
00:05:54	999	999
00:05:55	999	999
00:05:56	999	999
00:05:57	999	999
00:05:58	999	999
00:05:59	999	999
00:06:00	999	999
00:06:01	999	999
00:06:02	999	999
00:06:03	999	999
00:06:04	999	999
00:06:05	999	999
00:06:06	999	999
00:06:07	999	999
00:06:08	999	999
00:06:09	999	999
00:06:10	999	999
00:06:11	999	999
00:06:12	999	999
00:06:13	999	999
00:06:14	999	999
00:06:15	999	999
00:06:16	999	999
00:06:17	999	999
00:06:18	999	999
00:06:19	999	999
00:06:20	999	999
00:06:21	999	999
00:06:22	999	999
00:06:23	999	999
00:06:24	999	999
00:06:25	999	999
00:06:26	999	999
00:06:27	999	999
00:06:28	999	999
00:06:29	999	999
00:06:30	42	42
00:06:31	42	42
00:06:32	42	42
00:06:33	42	42
00:06:34	42	42
00:06:35	42	42
00:06:36	42	42
00:06:37	42	42
00:06:38	42	42
00:06:39	42	42
00:06:40	42	42
00:06:41	42	42
00:06:42	42	42
00:06:43	42	42
00:06:44	42	42
00:06:45	42	42
00:06:46	42	41
00:06:47	42	41
00:06:48	42	41
00:06:49	42	41
00:06:50	42	41
00:06:51	42	42
00:06:52	42	42
00:06:53	42	42
00:06:54	42	42
00:06:55	42	42
00:06:56	42	42
00:06:57	42	42
00:06:58	42	42
00:06:59	42	42
00:07:00	42	42
00:07:01	42	42
00:07:02	42	42
00:07:03	42	42
00:07:04	42	42
00:07:05	42	42
00:07:06	42	41
00:07:07	42	41
00:07:08	42	41
00:07:09	42	41
00:07:10	42	41
00:07:11	42	41
00:07:12	42	41
00:07:13	42	41
00:07:14	42	41
00:07:15	42	41
00:07:16	42	42
00:07:17	42	42
00:07:18	42	42
00:07:19	42	42
00:07:20	42	42
00:07:21	42	41
00:07:22	42	41
00:07:23	42	41
00:07:24	42	41
00:07:25	42	41
00:07:26	42	42
00:07:27	42	42
00:07:28	42	42
00:07:29	42	42
00:07:30	999	999
00:07:31	999	999
00:07:32	999	999
00:07:33	999	999
00:07:34	999	999
00:07:35	999	999
00:07:36	999	999
00:07:37	999	999
00:07:38	999	999
00:07:39	999	999
00:07:40	999	999
00:07:41	999	999
00:07:42	999	999
00:07:43	999	999
00:07:44	999	999
00:07:45	999	999
00:07:46	999	999
00:07:47	999	999
00:07:48	999	999
00:07:49	999	999
00:07:50	999	999
00:07:51	999	999
00:07:52	999	999
00:07:53	999	999
00:07:54	999	999
00:07:55	999	999
00:07:56	999	999
00:07:57	999	999
00:07:58	999	999
00:07:59	999	999
00:08:00	999	999
00:08:01	999	999
00:08:02	999	999
00:08:03	999	999
00:08:04	999	999
00:08:05	999	999
00:08:06	999	999
00:08:07	999	999
00:08:08	999	999
00:08:09	999	999
00:08:10	999	999
00:08:11	999	999
00:08:12	999	999
00:08:13	999	999
00:08:14	999	999
00:08:15	999	999
00:08:16	999	999
00:08:17	999	999
00:08:18	999	999
00:08:19	999	999
00:08:20	999	999
00:08:21	999	999
00:08:22	999	999
00:08:23	999	999
00:08:24	999	999
00:08:25	999	999
00:08:26	999	999
00:08:27	999	999
00:08:28	999	999
00:08:29	999	999
00:08:30	999	999
00:08:31	999	999
00:08:32	999	999
00:08:33	999	999
00:08:34	999	999
00:08:35	999	999
00:08:36	999	999
00:08:37	999	999
00:08:38	999	999
00:08:39	999	999
00:08:40	999	999
00:08:41	999	999
00:08:42	999	999
00:08:43	999	999
00:08:44	999	999
00:08:45	999	999
00:08:46	999	999
00:08:47	999	999
00:08:48	999	999
00:08:49	999	999
00:08:50	999	999
00:08:51	999	999
00:08:52	999	999
00:08:53	999	999
00:08:54	999	999
00:08:55	999	999
00:08:56	999	999
00:08:57	999	999
00:08:58	999	999
00:08:59	999	999
00:09:00	999	999
00:09:01	999	999
00:09:02	999	999
00:09:03	999	999
00:09:04	999	999
00:09:05	999	999
00:09:06	999	999
00:09:07	999	999
00:09:08	999	999
00:09:09	999	999
00:09:10	999	999
00:09:11	999	999
00:09:12	999	999
00:09:13	999	999
00:09:14	999	999
00:09:15	999	999
00:09:16	999	999
00:09:17	999	999
00:09:18	999	999
00:09:19	999	999
00:09:20	999	999
00:09:21	999	999
00:09:22	999	999
00:09:23	999	999
00:09:24	999	999
00:09:25	999	999
00:09:26	999	999
00:09:27	999	999
00:09:28	999	999
00:09:29	999	999
00:09:30	999	999
00:09:31	999	999
00:09:32	999	999
00:09:33	999	999
00:09:34	999	999
00:09:35	999	999
00:09:36	999	999
00:09:37	999	999
00:09:38	999	999
00:09:39	999	999
00:09:40	999	999
00:09:41	999	999
00:09:42	999	999
00:09:43	999	999
00:09:44	999	999
00:09:45	999	999
00:09:46	999	999
00:09:47	999	999
00:09:48	999	999
00:09:49	999	999
00:09:50	999	999
00:09:51	999	999
00:09:52	999	999
00:09:53	999	999
00:09:54	999	999
00:09:55	999	999
00:09:56	999	999
00:09:57	999	999
00:09:58	999	999
00:09:59	999	999
00:10:00	999	999
00:10:01	999	999
00:10:02	999	999
00:10:03	999	999
00:10:04	999	999
00:10:05	41	41
00:10:06	41	41
00:10:07	41	41
00:10:08	41	41
00:10:09	41	41
00:10:10	41	41
00:10:11	41	41
00:10:12	41	41
00:10:13	41	41
00:10:14	41	41
00:10:15	41	41
00:10:16	41	42
00:10:17	41	42
00:10:18	41	42
00:10:19	41	42
00:10:20	41	42
00:10:21	41	42
00:10:22	41	42
00:10:23	41	42
00:10:24	41	42
00:10:25	41	42
00:10:26	41	42
00:10:27	41	42
00:10:28	41	42
00:10:29	41	42
00:10:30	41	42
00:10:31	41	41
00:10:32	41	41
00:10:33	41	41
00:10:34	41	41
00:10:35	41	41
00:10:36	41	41
00:10:37	41	41
00:10:38	41	41
00:10:39	41	41
00:10:40	41	41
00:10:41	41	41
00:10:42	41	41
00:10:43	41	41
00:10:44	41	41
00:10:45	41	41
00:10:46	41	41
00:10:47	41	41
00:10:48	41	41
00:10:49	41	41
00:10:50	41	41
00:10:51	41	42
00:10:52	41	42
00:10:53	41	42
00:10:54	41	42
00:10:55	41	42
00:10:56	41	42
00:10:57	41	42
00:10:58	41	42
00:10:59	41	42
00:11:00	41	42
00:11:01	41	42
00:11:02	41	42
00:11:03	41	42
00:11:04	41	42
00:11:05	999	999
00:11:06	999	999
00:11:07	999	999
00:11:08	999	999
00:11:09	999	999
00:11:10	999	999
00:11:11	999	999
00:11:12	999	999
00:11:13	999	999
00:11:14	999	999
00:11:15	999	999
00:11:16	999	999
00:11:17	999	999
00:11:18	999	999
00:11:19	999	999
00:11:20	999	999
00:11:21	999	999
00:11:22	999	999
00:11:23	999	999
00:11:24	999	999
00:11:25	999	999
00:11:26	999	999
00:11:27	999	999
00:11:28	999	999
00:11:29	999	999
00:11:30	999	999
00:11:31	999	999
00:11:32	999	999
00:11:33	999	999
00:11:34	999	999
00:11:35	999	999
00:11:36	999	999
00:11:37	999	999
00:11:38	999	999
00:11:39	999	999
00:11:40	999	999
00:11:41	999	999
00:11:42	999	999
00:11:43	999	999
00:11:44	999	999
00:11:45	999	999
00:11:46	999	999
00:11:47	999	999
00:11:48	999	999
00:11:49	999	999
00:11:50	999	999
00:11:51	999	999
00:11:52	999	999
00:11:53	999	999
00:11:54	999	999
00:11:55	999	999
00:11:56	999	999
00:11:57	999	999
00:11:58	999	999
00:11:59	999	999
00:12:00	999	999
00:12:01	999	999
00:12:02	999	999
00:12:03	999	999
00:12:04	999	999
00:12:05	999	999
00:12:06	999	999
00:12:07	999	999
00:12:08	999	999
00:12:09	999	999
00:12:10	999	999
00:12:11	999	999
00:12:12	999	999
00:12:13	999	999
00:12:14	999	999
00:12:15	999	999
00:12:16	999	999
00:12:17	999	999
00:12:18	999	999
00:12:19	999	999
00:12:20	999	999
00:12:21	999	999
00:12:22	999	999
00:12:23	999	999
00:12:24	999	999
00:12:25	999	999
00:12:26	999	999
00:12:27	999	999
00:12:28	999	999
00:12:29	999	999
00:12:30	999	999
00:12:31	999	999
00:12:32	999	999
00:12:33	999	999
00:12:34	999	999
00:12:35	999	999
00:12:36	999	999
00:12:37	999	999
00:12:38	999	999
00:12:39	999	999
00:12:40	999	999
00:12:41	999	999
00:12:42	999	999
00:12:43	999	999
00:12:44	999	999
00:12:45	999	999
00:12:46	999	999
00:12:47	999	999
00:12:48	999	999
00:12:49	999	999
00:12:50	999	999
00:12:51	999	999
00:12:52	999	999
00:12:53	999	999
00:12:54	999	999
00:12:55	999	999
00:12:56	999	999
00:12:57	999	999
00:12:58	999	999
00:12:59	999	999
00:13:00	41	3
00:13:01	41	41
00:13:02	41	41
00:13:03	41	41
00:13:04	41	41
00:13:05	41	41
00:13:06	41	42
00:13:07	41	42
00:13:08	41	42
00:13:09	41	42
00:13:10	41	42
00:13:11	41	42
00:13:12	41	42
00:13:13	41	42
00:13:14	41	42
00:13:15	41	42
00:13:16	41	42
00:13:17	41	42
00:13:18	41	42
00:13:19	41	42
00:13:20	41	42
00:13:21	41	41
00:13:22	41	41
00:13:23	41	41
00:13:24	41	41
00:13:25	41	41
00:13:26	41	41
00:13:27	41	41
00:13:28	41	41
00:13:29	41	41
00:13:30	41	41
00:13:31	41	41
00:13:32	41	41
00:13:33	41	41
00:13:34	41	41
00:13:35	41	41
00:13:36	41	41
00:13:37	41	41
00:13:38	41	41
00:13:39	41	41
00:13:40	41	41
00:13:41	41	42
00:13:42	41	42
00:13:43	41	42
00:13:44	41	42
00:13:45	41	42
00:13:46	41	42
00:13:47	41	42
00:13:48	41	42
00:13:49	41	42
00:13:50	41	42
00:13:51	41	42
00:13:52	41	42
00:13:53	41	42
00:13:54	41	42
00:13:55	41	42
00:13:56	41	41
00:13:57	41	41
00:13:58	41	41
00:13:59	41	41
00:14:00	999	999
00:14:01	999	999
00:14:02	999	999
00:14:03	999	999
00:14:04	999	999
00:14:05	999	999
00:14:06	999	999
00:14:07	999	999
00:14:08	999	999
00:14:09	999	999
00:14:10	999	999
00:14:11	999	999
00:14:12	999	999
00:14:13	999	999
00:14:14	999	999
00:14:15	999	999
00:14:16	999	999
00:14:17	999	999
00:14:18	999	999
00:14:19	999	999
00:14:20	999	999
00:14:21	999	999
00:14:22	999	999
00:14:23	999	999
00:14:24	999	999
00:14:25	999	999
00:14:26	999	999
00:14:27	999	999
00:14:28	999	999
00:14:29	999	999
00:14:30	41	3
00:14:31	41	41
00:14:32	41	41
00:14:33	41	41
00:14:34	41	41
00:14:35	41	41
00:14:36	41	41
00:14:37	41	41
00:14:38	41	41
00:14:39	41	41
00:14:40	41	41
00:14:41	41	41
00:14:42	41	41
00:14:43	41	41
00:14:44	41	41
00:14:45	41	41
00:14:46	41	41
00:14:47	41	41
00:14:48	41	41
00:14:49	41	41
00:14:50	41	41
00:14:51	41	42
00:14:52	41	42
00:14:53	41	42
00:14:54	41	42
00:14:55	41	42
00:14:56	41	42
00:14:57	41	42
00:14:58	41	42
00:14:59	41	42
00:15:00	41	42
00:15:01	41	42
00:15:02	41	42
00:15:03	41	42
00:15:04	41	42
00:15:05	41	42
00:15:06	41	41
00:15:07	41	41
00:15:08	41	41
00:15:09	41	41
00:15:10	41	41
00:15:11	41	41
00:15:12	41	41
00:15:13	41	41
00:15:14	41	41
00:15:15	41	41
00:15:16	41	41
00:15:17	41	41
00:15:18	41	41
00:15:19	41	41
00:15:20	41	41
00:15:21	41	41
00:15:22	41	41
00:15:23	41	41
00:15:24	41	41
00:15:25	41	41
00:15:26	41	42
00:15:27	41	42
00:15:28	41	42
00:15:29	41	42
00:15:30	999	999
00:15:31	999	999
00:15:32	999	999
00:15:33	999	999
00:15:34	999	999
00:15:35	999	999
00:15:36	999	999
00:15:37	999	999
00:15:38	999	999
00:15:39	999	999
00:15:40	999	999
00:15:41	999	999
00:15:42	999	999
00:15:43	999	999
00:15:44	999	999
00:15:45	999	999
00:15:46	999	999
00:15:47	999	999
00:15:48	999	999
00:15:49	999	999
00:15:50	999	999
00:15:51	999	999
00:15:52	999	999
00:15:53	999	999
00:15:54	999	999
00:15:55	999	999
00:15:56	999	999
00:15:57	999	999
00:15:58	999	999
00:15:59	999	999
00:16:00	42	3
00:16:01	42	41
00:16:02	42	41
00:16:03	42	41
00:16:04	42	41
00:16:05	42	41
00:16:06	42	42
00:16:07	42	42
00:16:08	42	42
00:16:09	42	42
00:16:10	42	42
00:16:11	42	42
00:16:12	42	42
00:16:13	42	42
00:16:14	42	42
00:16:15	42	42
00:16:16	42	42
00:16:17	42	42
00:16:18	42	42
00:16:19	42	42
00:16:20	42	42
00:16:21	42	42
00:16:22	42	42
00:16:23	42	42
00:16:24	42	42
00:16:25	42	42
00:16:26	42	42
00:16:27	42	42
00:16:28	42	42
00:16:29	42	42
00:16:30	42	42
00:16:31	42	42
00:16:32	42	42
00:16:33	42	42
00:16:34	42	42
00:16:35	42	42
00:16:36	42	42
00:16:37	42	42
00:16:38	42	42
00:16:39	42	42
00:16:40	42	42
00:16:41	42	42
00:16:42	42	42
00:16:43	42	42
00:16:44	42	42
00:16:45	42	42
00:16:46	42	42
00:16:47	42	42
00:16:48	42	42
00:16:49	42	42
00:16:50	42	42
00:16:51	42	42
00:16:52	42	42
00:16:53	42	42
00:16:54	42	42
00:16:55	42	42
00:16:56	42	42
00:16:57	42	42
00:16:58	42	42
00:16:59	42	42
00:17:00	999	999
00:17:01	999	999
00:17:02	999	999
00:17:03	999	999
00:17:04	999	999
00:17:05	999	999
00:17:06	999	999
00:17:07	999	999
00:17:08	999	999
00:17:09	999	999
00:17:10	999	999
00:17:11	999	999
00:17:12	999	999
00:17:13	999	999
00:17:14	999	999
00:17:15	999	999
00:17:16	999	999
00:17:17	999	999
00:17:18	999	999
00:17:19	999	999
00:17:20	999	999
00:17:21	999	999
00:17:22	999	999
00:17:23	999	999
00:17:24	999	999
00:17:25	999	999
00:17:26	999	999
00:17:27	999	999
00:17:28	999	999
00:17:29	999	999
00:17:30	5	3
00:17:31	5	5
00:17:32	5	5
00:17:33	5	5
00:17:34	5	5
00:17:35	5	5
00:17:36	5	5
00:17:37	5	5
00:17:38	5	5
00:17:39	5	5
00:17:40	5	5
00:17:41	5	5
00:17:42	5	5
00:17:43	5	5
00:17:44	5	5
00:17:45	5	5
00:17:46	5	5
00:17:47	5	5
00:17:48	5	5
00:17:49	5	5
00:17:50	5	5
00:17:51	5	5
00:17:52	5	5
00:17:53	5	5
00:17:54	5	5
00:17:55	5	5
00:17:56	5	5
00:17:57	5	5
00:17:58	5	5
00:17:59	5	5
00:18:00	5	5
00:18:01	5	5
00:18:02	5	5
00:18:03	5	5
00:18:04	5	5
00:18:05	5	5
00:18:06	5	5
00:18:07	5	5
00:18:08	5	5
00:18:09	5	5
00:18:10	5	5
00:18:11	5	5
00:18:12	5	5
00:18:13	5	5
00:18:14	5	5
00:18:15	5	5
00:18:16	5	5
00:18:17	5	5
00:18:18	5	5
00:18:19	5	5
00:18:20	5	5
00:18:21	5	5
00:18:22	5	5
00:18:23	5	5
00:18:24	5	5
00:18:25	5	5
00:18:26	5	5
00:18:27	5	5
00:18:28	5	5
00:18:29	5	5
00:18:30	999	999
00:18:31	999	999
00:18:32	999	999
00:18:33	999	999
00:18:34	999	999
00:18:35	999	999
00:18:36	999	999
00:18:37	999	999
00:18:38	999	999
00:18:39	999	999
00:18:40	999	999
00:18:41	999	999
00:18:42	999	999
00:18:43	999	999
00:18:44	999	999
00:18:45	999	999
00:18:46	999	999
00:18:47	999	999
00:18:48	999	999
00:18:49	999	999
00:18:50	999	999
00:18:51	999	999
00:18:52	999	999
00:18:53	999	999
00:18:54	999	999
00:18:55	999	999
00:18:56	999	999
00:18:57	999	999
00:18:58	999	999
00:18:59	999	999
00:19:00	999	999
00:19:01	999	999
00:19:02	999	999
00:19:03	999	999
00:19:04	999	999
00:19:05	999	999
00:19:06	999	999
00:19:07	999	999
00:19:08	999	999
00:19:09	999	999
00:19:10	999	999
00:19:11	999	999
00:19:12	999	999
00:19:13	999	999
00:19:14	999	999
00:19:15	999	999
00:19:16	999	999
00:19:17	999	999
00:19:18	999	999
00:19:19	999	999
00:19:20	999	999
00:19:21	999	999
00:19:22	999	999
00:19:23	999	999
00:19:24	999	999
00:19:25	999	999
00:19:26	999	999
00:19:27	999	999
00:19:28	999	999
00:19:29	999	999
00:19:30	999	999
00:19:31	999	999
00:19:32	999	999
00:19:33	999	999
00:19:34	999	999
00:19:35	999	999
00:19:36	999	999
00:19:37	999	999
00:19:38	999	999
00:19:39	999	999
00:19:40	999	999
00:19:41	999	999
00:19:42	999	999
00:19:43	999	999
00:19:44	999	999
00:19:45	999	999
00:19:46	999	999
00:19:47	999	999
00:19:48	999	999
00:19:49	999	999
00:19:50	5	3
00:19:51	5	41
00:19:52	5	41
00:19:53	5	41
00:19:54	5	41
00:19:55	5	41
00:19:56	5	41
00:19:57	5	41
00:19:58	5	41
00:19:59	5	41
00:20:00	5	41
00:20:01	5	42
00:20:02	5	42
00:20:03	5	42
00:20:04	5	42
00:20:05	5	42
00:20:06	5	42
00:20:07	5	42
00:20:08	5	42
00:20:09	5	42
00:20:10	5	42
00:20:11	5	42
00:20:12	5	42
00:20:13	5	42
00:20:14	5	42
00:20:15	5	42
00:20:16	5	41
00:20:17	5	41
00:20:18	5	41
00:20:19	5	41
00:20:20	5	41
00:20:21	5	41
00:20:22	5	41
00:20:23	5	41
00:20:24	5	41
00:20:25	5	41
00:20:26	5	41
00:20:27	5	41
00:20:28	5	41
00:20:29	5	41
00:20:30	5	41
00:20:31	5	41
00:20:32	5	41
00:20:33	5	41
00:20:34	5	41
00:20:35	5	41
00:20:36	5	42
00:20:37	5	42
00:20:38	5	42
00:20:39	5	42
00:20:40	5	42
00:20:41	5	42
00:20:42	5	42
00:20:43	5	42
00:20:44	5	42
00:20:45	5	42
00:20:46	5	42
00:20:47	5	42
00:20:48	5	42
00:20:49	5	42
00:20:50	999	999
00:20:51	999	999
00:20:52	999	999
00:20:53	999	999
00:20:54	999	999
00:20:55	999	999
00:20:56	999	999
00:20:57	999	999
00:20:58	999	999
00:20:59	999	999
00:21:00	999	999
00:21:01	999	999
00:21:02	999	999
00:21:03	999	999
00:21:04	999	999
00:21:05	999	999
00:21:06	999	999
00:21:07	999	999
00:21:08	999	999
00:21:09	999	999
00:21:10	999	999
00:21:11	999	999
00:21:12	999	999
00:21:13	999	999
00:21:14	999	999
00:21:15	999	999
00:21:16	999	999
00:21:17	999	999
00:21:18	999	999
00:21:19	999	999
00:21:20	999	999
00:21:21	999	999
00:21:22	999	999
00:21:23	999	999
00:21:24	999	999
00:21:25	999	999
00:21:26	999	999
00:21:27	999	999
00:21:28	999	999
00:21:29	999	999
00:21:30	999	999
00:21:31	999	999
00:21:32	999	999
00:21:33	999	999
00:21:34	999	999
00:21:35	999	999
00:21:36	999	999
00:21:37	999	999
00:21:38	999	999
00:21:39	999	999
00:21:40	999	999
00:21:41	999	999
00:21:42	999	999
00:21:43	999	999
00:21:44	999	999
00:21:45	999	999
00:21:46	999	999
00:21:47	999	999
00:21:48	999	999
00:21:49	999	999
00:21:50	999	999
00:21:51	999	999
00:21:52	999	999
00:21:53	999	999
00:21:54	999	999
00:21:55	999	999
00:21:56	999	999
00:21:57	999	999
00:21:58	999	999
00:21:59	999	999
00:22:00	999	999
00:22:01	999	999
00:22:02	999	999
00:22:03	999	999
00:22:04	999	999
00:22:05	999	999
00:22:06	999	999
00:22:07	999	999
00:22:08	999	999
00:22:09	999	999
00:22:10	999	999
00:22:11	999	999
00:22:12	999	999
00:22:13	999	999
00:22:14	999	999
00:22:15	999	999
00:22:16	999	999
00:22:17	999	999
00:22:18	999	999
00:22:19	999	999
00:22:20	999	999
00:22:21	999	999
00:22:22	999	999
00:22:23	999	999
00:22:24	999	999
00:22:25	999	999
00:22:26	999	999
00:22:27	999	999
00:22:28	999	999
00:22:29	999	999
00:22:30	999	999
00:22:31	999	999
00:22:32	999	999
00:22:33	999	999
00:22:34	999	999
00:22:35	999	999
00:22:36	999	999
00:22:37	999	999
00:22:38	999	999
00:22:39	999	999
00:22:40	3	2
00:22:41	3	3
00:22:42	3	3
00:22:43	3	3
00:22:44	3	3
00:22:45	3	3
00:22:46	3	3
00:22:47	3	3
00:22:48	3	3
00:22:49	3	3
00:22:50	3	3
00:22:51	3	41
00:22:52	3	41
00:22:53	3	41
00:22:54	3	41
00:22:55	3	41
00:22:56	3	41
00:22:57	3	41
00:22:58	3	41
00:22:59	3	41
00:23:00	3	41
00:23:01	3	42
00:23:02	3	42
00:23:03	3	42
00:23:04	3	42
00:23:05	3	42
00:23:06	3	41
00:23:07	3	41
00:23:08	3	41
00:23:09	3	41
00:23:10	3	41
00:23:11	3	41
00:23:12	3	41
00:23:13	3	41
00:23:14	3	41
00:23:15	3	41
00:23:16	3	41
00:23:17	3	41
00:23:18	3	41
00:23:19	3	41
00:23:20	3	41
00:23:21	3	41
00:23:22	3	41
00:23:23	3	41
00:23:24	3	41
00:23:25	3	41
00:23:26	3	41
00:23:27	3	41
00:23:28	3	41
00:23:29	3	41
00:23:30	3	41
00:23:31	3	42
00:23:32	3	42
00:23:33	3	42
00:23:34	3	42
00:23:35	3	42
00:23:36	3	42
00:23:37	3	42
00:23:38	3	42
00:23:39	3	42
00:23:40	999	999
00:23:41	999	999
00:23:42	999	999
00:23:43	999	999
00:23:44	999	999
00:23:45	999	999
00:23:46	999	999
00:23:47	999	999
00:23:48	999	999
00:23:49	999	999
00:23:50	999	999
00:23:51	999	999
00:23:52	999	999
00:23:53	999	999
00:23:54	999	999
00:23:55	999	999
00:23:56	999	999
00:23:57	999	999
00:23:58	999	999
00:23:59	999	999
00:24:00	999	999
00:24:01	999	999
00:24:02	999	999
00:24:03	999	999
00:24:04	999	999
00:24:05	999	999
00:24:06	999	999
00:24:07	999	999
00:24:08	999	999
00:24:09	999	999
00:24:10	999	999
00:24:11	999	999
00:24:12	999	999
00:24:13	999	999
00:24:14	999	999
00:24:15	999	999
00:24:16	999	999
00:24:17	999	999
00:24:18	999	999
00:24:19	999	999
00:24:20	999	999
00:24:21	999	999
00:24:22	999	999
00:24:23	999	999
00:24:24	999	999
00:24:25	999	999
00:24:26	999	999
00:24:27	999	999
00:24:28	999	999
00:24:29	999	999
00:24:30	999	999
00:24:31	999	999
00:24:32	999	999
00:24:33	999	999
00:24:34	999	999
00:24:35	999	999
00:24:36	999	999
00:24:37	999	999
00:24:38	999	999
00:24:39	999	999
00:24:40	999	999
00:24:41	999	999
00:24:42	999	999
00:24:43	999	999
00:24:44	999	999
00:24:45	999	999
00:24:46	999	999
00:24:47	999	999
00:24:48	999	999
00:24:49	999	999
00:24:50	999	999
00:24:51	999	999
00:24:52	999	999
00:24:53	999	999
00:24:54	999	999
00:24:55	999	999
00:24:56	999	999
00:24:57	999	999
00:24:58	999	999
00:24:59	999	999
00:25:00	999	999
00:25:01	999	999
00:25:02	999	999
00:25:03	999	999
00:25:04	999	999
00:25:05	999	999
00:25:06	999	999
00:25:07	999	999
00:25:08	999	999
00:25:09	999	999
00:25:10	999	999
00:25:11	999	999
00:25:12	999	999
00:25:13	999	999
00:25:14	999	999
00:25:15	999	999
00:25:16	999	999
00:25:17	999	999
00:25:18	999	999
00:25:19	999	999
00:25:20	999	999
00:25:21	999	999
00:25:22	999	999
00:25:23	999	999
00:25:24	999	999
00:25:25	999	999
00:25:26	999	999
00:25:27	999	999
00:25:28	999	999
00:25:29	999	999
00:25:30	999	999
00:25:31	999	999
00:25:32	999	999
00:25:33	999	999
00:25:34	999	999
00:25:35	999	999
00:25:36	999	999
00:25:37	999	999
00:25:38	999	999
00:25:39	999	999
00:25:40	999	999
00:25:41	999	999
00:25:42	999	999
00:25:43	999	999
00:25:44	999	999
00:25:45	999	999
00:25:46	999	999
00:25:47	999	999
00:25:48	999	999
00:25:49	999	999
00:25:50	999	999
00:25:51	999	999
00:25:52	999	999
00:25:53	999	999
00:25:54	999	999
00:25:55	999	999
00:25:56	999	999
00:25:57	999	999
00:25:58	999	999
00:25:59	999	999
00:26:00	999	999
00:26:01	999	999
00:26:02	999	999
00:26:03	999	999
00:26:04	999	999
00:26:05	999	999
00:26:06	999	999
00:26:07	999	999
00:26:08	999	999
00:26:09	999	999
00:26:10	999	999
00:26:11	999	999
00:26:12	999	999
00:26:13	999	999
00:26:14	999	999
00:26:15	999	999
00:26:16	999	999
00:26:17	999	999
00:26:18	999	999
00:26:19	999	999
00:26:20	999	999
00:26:21	999	999
00:26:22	999	999
00:26:23	999	999
00:26:24	999	999
00:26:25	2	2
00:26:26	2	2
00:26:27	2	2
00:26:28	2	2
00:26:29	2	2
00:26:30	2	2
00:26:31	2	2
00:26:32	2	2
00:26:33	2	2
00:26:34	2	2
00:26:35	2	2
00:26:36	2	2
00:26:37	2	2
00:26:38	2	2
00:26:39	2	2
00:26:40	2	2
00:26:41	2	2
00:26:42	2	2
00:26:43	2	2
00:26:44	2	2
00:26:45	2	2
00:26:46	2	2
00:26:47	2	2
00:26:48	2	2
00:26:49	2	2
00:26:50	2	2
00:26:51	2	2
00:26:52	2	2
00:26:53	2	2
00:26:54	2	2
00:26:55	2	2
00:26:56	2	2
00:26:57	2	2
00:26:58	2	2
00:26:59	2	2
00:27:00	2	2
00:27:01	2	2
00:27:02	2	2
00:27:03	2	2
00:27:04	2	2
00:27:05	2	2
00:27:06	2	2
00:27:07	2	2
00:27:08	2	2
00:27:09	2	2
00:27:10	2	2
00:27:11	2	2
00:27:12	2	2
00:27:13	2	2
00:27:14	2	2
00:27:15	2	2
00:27:16	2	2
00:27:17	2	2
00:27:18	2	2
00:27:19	2	2
00:27:20	2	2
00:27:21	2	2
00:27:22	2	2
00:27:23	2	2
00:27:24	2	2
00:27:25	999	999
00:27:26	999	999
00:27:27	999	999
00:27:28	999	999
00:27:29	999	999
00:27:30	999	999
00:27:31	999	999
00:27:32	999	999
00:27:33	999	999
00:27:34	999	999
00:27:35	999	999
00:27:36	999	999
00:27:37	999	999
00:27:38	999	999
00:27:39	999	999
00:27:40	999	999
00:27:41	999	999
00:27:42	999	999
00:27:43	999	999
00:27:44	999	999
00:27:45	999	999
00:27:46	999	999
00:27:47	999	999
00:27:48	999	999
00:27:49	999	999
00:27:50	2	3
00:27:51	2	2
00:27:52	2	2
00:27:53	2	2
00:27:54	2	2
00:27:55	2	2
00:27:56	2	2
00:27:57	2	2
00:27:58	2	2
00:27:59	2	2
00:28:00	2	2
00:28:01	2	2
00:28:02	2	2
00:28:03	2	2
00:28:04	2	2
00:28:05	2	2
00:28:06	2	2
00:28:07	2	2
00:28:08	2	2
00:28:09	2	2
00:28:10	2	2
00:28:11	2	2
00:28:12	2	2
00:28:13	2	2
00:28:14	2	2
00:28:15	2	2
00:28:16	2	2
00:28:17	2	2
00:28:18	2	2
00:28:19	2	2
00:28:20	2	2
00:28:21	2	2
00:28:22	2	2
00:28:23	2	2
00:28:24	2	2
00:28:25	2	2
00:28:26	2	2
00:28:27	2	2
00:28:28	2	2
00:28:29	2	2
00:28:30	2	2
00:28:31	2	2
00:28:32	2	2
00:28:33	2	2
00:28:34	2	2
00:28:35	2	2
00:28:36	2	2
00:28:37	2	2
00:28:38	2	2
00:28:39	2	2
00:28:40	2	2
00:28:41	2	2
00:28:42	2	2
00:28:43	2	2
00:28:44	2	2
00:28:45	2	2
00:28:46	2	2
00:28:47	2	2
00:28:48	2	2
00:28:49	2	2
00:28:50	999	999
00:28:51	999	999
00:28:52	999	999
00:28:53	999	999
00:28:54	999	999
00:28:55	999	999
00:28:56	999	999
00:28:57	999	999
00:28:58	999	999
00:28:59	999	999
00:29:00	999	999
00:29:01	999	999
00:29:02	999	999
00:29:03	999	999
00:29:04	999	999
00:29:05	999	999
00:29:06	999	999
00:29:07	999	999
00:29:08	999	999
00:29:09	999	999
00:29:10	999	999
00:29:11	999	999
00:29:12	999	999
00:29:13	999	999
00:29:14	999	999
00:29:15	999	999
00:29:16	999	999
00:29:17	999	999
00:29:18	999	999
00:29:19	999	999
00:29:20	999	999
00:29:21	999	999
00:29:22	999	999
00:29:23	999	999
00:29:24	999	999
00:29:25	999	999
00:29:26	999	999
00:29:27	999	999
00:29:28	999	999
00:29:29	999	999
00:29:30	999	999
00:29:31	999	999
00:29:32	999	999
00:29:33	999	999
00:29:34	999	999
00:29:35	999	999
00:29:36	999	999
00:29:37	999	999
00:29:38	999	999
00:29:39	999	999
00:29:40	41	3
00:29:41	41	41
00:29:42	41	41
00:29:43	41	41
00:29:44	41	41
00:29:45	41	41
00:29:46	41	41
00:29:47	41	41
00:29:48	41	41
00:29:49	41	41
00:29:50	41	41
00:29:51	41	42
00:29:52	41	42
00:29:53	41	42
00:29:54	41	42
00:29:55	41	42
00:29:56	41	42
00:29:57	41	42
00:29:58	41	42
00:29:59	41	42
00:30:00	41	42
00:30:01	41	41
00:30:02	41	41
00:30:03	41	41
00:30:04	41	41
00:30:05	41	41
00:30:06	41	41
00:30:07	41	41
00:30:08	41	41
00:30:09	41	41
00:30:10	41	41
00:30:11	41	41
00:30:12	41	41
00:30:13	41	41
00:30:14	41	41
00:30:15	41	41
00:30:16	41	41
00:30:17	41	41
00:30:18	41	41
00:30:19	41	41
00:30:20	41	41
00:30:21	41	41
00:30:22	41	41
00:30:23	41	41
00:30:24	41	41
00:30:25	41	41
00:30:26	41	42
00:30:27	41	42
00:30:28	41	42
00:30:29	41	42
00:30:30	41	42
00:30:31	41	42
00:30:32	41	42
00:30:33	41	42
00:30:34	41	42
00:30:35	41	42
00:30:36	41	41
00:30:37	41	41
00:30:38	41	41
00:30:39	41	41
00:30:40	999	999
00:30:41	999	999
00:30:42	999	999
00:30:43	999	999
00:30:44	999	999
00:30:45	999	999
00:30:46	999	999
00:30:47	999	999
00:30:48	999	999
00:30:49	999	999
00:30:50	999	999
00:30:51	999	999
00:30:52	999	999
00:30:53	999	999
00:30:54	999	999
00:30:55	999	999
00:30:56	999	999
00:30:57	999	999
00:30:58	999	999
00:30:59	999	999
00:31:00	999	999
00:31:01	999	999
00:31:02	999	999
00:31:03	999	999
00:31:04	999	999
00:31:05	999	999
00:31:06	999	999
00:31:07	999	999
00:31:08	999	999
00:31:09	999	999
00:31:10	999	999
00:31:11	999	999
00:31:12	999	999
00:31:13	999	999
00:31:14	999	999
00:31:15	999	999
00:31:16	999	999
00:31:17	999	999
00:31:18	999	999
00:31:19	999	999
00:31:20	999	999
00:31:21	999	999
00:31:22	999	999
00:31:23	999	999
00:31:24	999	999
00:31:25	999	999
00:31:26	999	999
00:31:27	999	999
00:31:28	999	999
00:31:29	999	999
00:31:30	999	999
00:31:31	999	999
00:31:32	999	999
00:31:33	999	999
00:31:34	999	999
00:31:35	999	999
00:31:36	999	999
00:31:37	999	999
00:31:38	999	999
00:31:39	999	999
00:31:40	999	999
00:31:41	999	999
00:31:42	999	999
00:31:43	999	999
00:31:44	999	999
00:31:45	999	999
00:31:46	999	999
00:31:47	999	999
00:31:48	999	999
00:31:49	999	999
00:31:50	999	999
00:31:51	999	999
00:31:52	999	999
00:31:53	999	999
00:31:54	999	999
00:31:55	999	999
00:31:56	999	999
00:31:57	999	999
00:31:58	999	999
00:31:59	999	999
00:32:00	999	999
00:32:01	999	999
00:32:02	999	999
00:32:03	999	999
00:32:04	999	999
00:32:05	999	999
00:32:06	999	999
00:32:07	999	999
00:32:08	999	999
00:32:09	999	999
00:32:10	41	3
00:32:11	41	3
00:32:12	41	3
00:32:13	41	3
00:32:14	41	3
00:32:15	41	3
00:32:16	41	42
00:32:17	41	42
00:32:18	41	42
00:32:19	41	42
00:32:20	41	42
00:32:21	2	41
00:32:22	2	41
00:32:23	2	41
00:32:24	2	41
00:32:25	2	41
00:32:26	2	3
00:32:27	2	3
00:32:28	2	3
00:32:29	2	3
00:32:30	41	3
00:32:31	41	3
00:32:32	41	3
00:32:33	41	3
00:32:34	41	3
00:32:35	41	3
00:32:36	41	41
00:32:37	41	41
00:32:38	41	41
00:32:39	41	41
00:32:40	41	41
00:32:41	2	41
00:32:42	2	41
00:32:43	2	41
00:32:44	2	41
00:32:45	2	41
00:32:46	2	3
00:32:47	2	3
00:32:48	2	3
00:32:49	2	3
00:32:50	41	3
00:32:51	41	41
00:32:52	41	41
00:32:53	41	41
00:32:54	41	41
00:32:55	41	41
00:32:56	41	41
00:32:57	41	41
00:32:58	41	41
00:32:59	41	41
00:33:00	41	41
00:33:01	41	41
00:33:02	41	41
00:33:03	41	41
00:33:04	2	41
00:33:05	2	41
00:33:06	2	3
00:33:07	2	3
00:33:08	2	3
00:33:09	2	3
00:33:10	999	999
00:33:11	999	999
00:33:12	999	999
00:33:13	999	999
00:33:14	999	999
00:33:15	999	999
00:33:16	999	999
00:33:17	999	999
00:33:18	999	999
[truncated: 702 more rows]

## Sheet: P102
stopwatch	Video	A8
00:00:00	999	999
00:00:01	999	999
00:00:02	999	999
00:00:03	999	999
00:00:04	999	999
00:00:05	999	999
00:00:06	999	999
00:00:07	999	999
00:00:08	999	999
00:00:09	999	999
00:00:10	999	999
00:00:11	999	999
00:00:12	999	999
00:00:13	999	999
00:00:14	999	999
00:00:15	999	999
00:00:16	999	999
00:00:17	999	999
00:00:18	999	999
00:00:19	999	999
00:00:20	999	999
00:00:21	999	999
00:00:22	999	999
00:00:23	999	999
00:00:24	999	999
00:00:25	999	999
00:00:26	999	999
00:00:27	999	999
00:00:28	999	999
00:00:29	999	999
00:00:30	999	999
00:00:31	999	999
00:00:32	999	999
00:00:33	999	999
00:00:34	999	999
00:00:35	999	999
00:00:36	999	999
00:00:37	999	999
00:00:38	999	999
00:00:39	999	999
00:00:40	999	999
00:00:41	999	999
00:00:42	999	999
00:00:43	999	999
00:00:44	999	999
00:00:45	999	999
00:00:46	999	999
00:00:47	999	999
00:00:48	999	999
00:00:49	999	999
00:00:50	999	999
00:00:51	999	999
00:00:52	999	999
00:00:53	999	999
00:00:54	999	999
00:00:55	41	5
00:00:56	41	5
00:00:57	41	5
00:00:58	41	5
00:00:59	41	5
00:01:00	41	5
00:01:01	41	5
00:01:02	41	5
00:01:03	41	5
00:01:04	41	5
00:01:05	41	5
00:01:06	41	5
00:01:07	41	5
00:01:08	41	5
00:01:09	41	5
00:01:10	41	5
00:01:11	41	5
00:01:12	41	5
00:01:13	41	5
00:01:14	41	5
00:01:15	41	5
00:01:16	41	5
00:01:17	41	5
00:01:18	41	5
00:01:19	41	5
00:01:20	41	5
00:01:21	41	5
00:01:22	41	5
00:01:23	41	5
00:01:24	41	5
00:01:25	41	5
00:01:26	41	5
00:01:27	41	5
00:01:28	41	5
00:01:29	41	5
00:01:30	41	5
00:01:31	41	5
00:01:32	41	5
00:01:33	41	5
00:01:34	41	5
00:01:35	41	5
00:01:36	41	5
00:01:37	41	5
00:01:38	41	5
00:01:39	41	5
00:01:40	41	5
00:01:41	41	5
00:01:42	41	5
00:01:43	41	5
00:01:44	41	5
00:01:45	41	5
00:01:46	41	5
00:01:47	41	5
00:01:48	41	5
00:01:49	41	5
00:01:50	41	5
00:01:51	41	5
00:01:52	41	5
00:01:53	41	5
00:01:54	41	5
00:01:55	999	999
00:01:56	999	999
00:01:57	999	999
00:01:58	999	999
00:01:59	999	999
00:02:00	999	999
00:02:01	999	999
00:02:02	999	999
00:02:03	999	999
00:02:04	999	999
00:02:05	999	999
00:02:06	999	999
00:02:07	999	999
00:02:08	999	999
00:02:09	999	999
00:02:10	999	999
00:02:11	999	999
00:02:12	999	999
00:02:13	999	999
00:02:14	999	999
00:02:15	999	999
00:02:16	999	999
00:02:17	999	999
00:02:18	999	999
00:02:19	999	999
00:02:20	41	5
00:02:21	41	5
00:02:22	41	41
00:02:23	41	41
00:02:24	41	41
00:02:25	41	41
00:02:26	41	41
00:02:27	41	41
00:02:28	41	41
00:02:29	41	41
00:02:30	41	41
00:02:31	41	41
00:02:32	41	41
00:02:33	41	41
00:02:34	41	41
00:02:35	41	41
00:02:36	41	41
00:02:37	41	41
00:02:38	41	41
00:02:39	41	41
00:02:40	41	41
00:02:41	41	41
00:02:42	41	42
00:02:43	41	42
00:02:44	41	42
00:02:45	41	42
00:02:46	41	42
00:02:47	41	42
00:02:48	41	42
00:02:49	41	42
00:02:50	41	42
00:02:51	41	42
00:02:52	41	41
00:02:53	41	41
00:02:54	41	41
00:02:55	41	41
00:02:56	41	41
00:02:57	41	41
00:02:58	41	41
00:02:59	41	41
00:03:00	41	41
00:03:01	41	41
00:03:02	41	5
00:03:03	41	5
00:03:04	41	5
00:03:05	41	5
00:03:06	41	5
00:03:07	41	5
00:03:08	41	5
00:03:09	41	5
00:03:10	41	5
00:03:11	41	5
00:03:12	41	5
00:03:13	41	5
00:03:14	41	5
00:03:15	41	5
00:03:16	41	5
00:03:17	41	5
00:03:18	41	5
00:03:19	41	5
00:03:20	999	999
00:03:21	999	999
00:03:22	999	999
00:03:23	999	999
00:03:24	999	999
00:03:25	999	999
00:03:26	999	999
00:03:27	999	999
00:03:28	999	999
00:03:29	999	999
00:03:30	999	999
00:03:31	999	999
00:03:32	999	999
00:03:33	999	999
00:03:34	999	999
00:03:35	999	999
00:03:36	999	999
00:03:37	999	999
00:03:38	999	999
00:03:39	999	999
00:03:40	999	999
00:03:41	999	999
00:03:42	999	999
00:03:43	999	999
00:03:44	999	999
00:03:45	999	999
00:03:46	999	999
00:03:47	999	999
00:03:48	999	999
00:03:49	999	999
00:03:50	999	999
00:03:51	999	999
00:03:52	999	999
00:03:53	999	999
00:03:54	999	999
00:03:55	999	999
00:03:56	999	999
00:03:57	999	999
00:03:58	999	999
00:03:59	999	999
00:04:00	999	999
00:04:01	999	999
00:04:02	999	999
00:04:03	999	999
00:04:04	999	999
00:04:05	999	999
00:04:06	999	999
00:04:07	999	999
00:04:08	999	999
00:04:09	999	999
00:04:10	41	41
00:04:11	41	41
00:04:12	41	41
00:04:13	41	41
00:04:14	41	41
00:04:15	41	41
00:04:16	41	41
00:04:17	41	41
00:04:18	41	41
00:04:19	41	41
00:04:20	41	41
00:04:21	41	41
00:04:22	41	42
00:04:23	41	42
00:04:24	41	42
00:04:25	41	42
00:04:26	41	42
00:04:27	41	42
00:04:28	41	42
00:04:29	41	42
00:04:30	41	42
00:04:31	41	42
00:04:32	41	41
00:04:33	41	41
00:04:34	41	41
00:04:35	41	41
00:04:36	41	41
00:04:37	41	41
00:04:38	41	41
00:04:39	41	41
00:04:40	41	41
00:04:41	41	41
00:04:42	41	41
00:04:43	41	41
00:04:44	41	41
00:04:45	41	41
00:04:46	41	41
00:04:47	41	41
00:04:48	41	41
00:04:49	41	41
00:04:50	41	41
00:04:51	41	41
00:04:52	41	41
00:04:53	41	41
00:04:54	41	41
00:04:55	41	41
00:04:56	41	41
00:04:57	41	42
00:04:58	41	42
00:04:59	41	42
00:05:00	41	42
00:05:01	41	42
00:05:02	41	42
00:05:03	41	42
00:05:04	41	42
00:05:05	41	42
00:05:06	41	42
00:05:07	41	41
00:05:08	41	41
00:05:09	41	41
00:05:10	999	999
00:05:11	999	999
00:05:12	999	999
00:05:13	999	999
00:05:14	999	999
00:05:15	999	999
00:05:16	999	999
00:05:17	999	999
00:05:18	999	999
00:05:19	999	999
00:05:20	999	999
00:05:21	999	999
00:05:22	999	999
00:05:23	999	999
00:05:24	999	999
00:05:25	999	999
00:05:26	999	999
00:05:27	999	999
00:05:28	999	999
00:05:29	999	999
00:05:30	999	999
00:05:31	999	999
00:05:32	999	999
00:05:33	999	999
00:05:34	999	999
00:05:35	999	999
00:05:36	999	999
00:05:37	999	999
00:05:38	999	999
00:05:39	999	999
00:05:40	999	999
00:05:41	999	999
00:05:42	999	999
00:05:43	999	999
00:05:44	999	999
00:05:45	999	999
00:05:46	999	999
00:05:47	999	999
00:05:48	999	999
00:05:49	999	999
00:05:50	999	999
00:05:51	999	999
00:05:52	999	999
00:05:53	999	999
00:05:54	999	999
00:05:55	999	999
00:05:56	999	999
00:05:57	999	999
00:05:58	999	999
00:05:59	999	999
00:06:00	42	41
00:06:01	42	41
00:06:02	42	41
00:06:03	42	41
00:06:04	42	41
00:06:05	42	41
00:06:06	42	41
00:06:07	42	42
00:06:08	42	42
00:06:09	42	42
00:06:10	42	42
00:06:11	42	42
00:06:12	42	42
00:06:13	42	42
00:06:14	42	42
00:06:15	42	42
00:06:16	42	42
00:06:17	42	41
00:06:18	42	41
00:06:19	42	41
00:06:20	42	41
00:06:21	42	41
00:06:22	42	41
00:06:23	42	41
00:06:24	42	41
00:06:25	42	41
00:06:26	42	41
00:06:27	42	41
00:06:28	42	41
00:06:29	42	41
00:06:30	42	41
00:06:31	42	41
00:06:32	42	41
00:06:33	42	41
00:06:34	42	41
00:06:35	42	41
00:06:36	42	41
00:06:37	42	41
00:06:38	42	41
00:06:39	42	41
00:06:40	42	41
00:06:41	42	41
00:06:42	42	42
00:06:43	42	42
00:06:44	42	42
00:06:45	42	42
00:06:46	42	42
00:06:47	42	42
00:06:48	42	42
00:06:49	42	42
00:06:50	42	42
00:06:51	42	42
00:06:52	42	41
00:06:53	42	41
00:06:54	42	41
00:06:55	42	41
00:06:56	42	41
00:06:57	42	41
00:06:58	42	41
00:06:59	42	41
00:07:00	999	999
00:07:01	999	999
00:07:02	999	999
00:07:03	999	999
00:07:04	999	999
00:07:05	999	999
00:07:06	999	999
00:07:07	999	999
00:07:08	999	999
00:07:09	999	999
00:07:10	999	999
00:07:11	999	999
00:07:12	999	999
00:07:13	999	999
00:07:14	999	999
00:07:15	999	999
00:07:16	999	999
00:07:17	999	999
00:07:18	999	999
00:07:19	999	999
00:07:20	999	999
00:07:21	999	999
00:07:22	999	999
00:07:23	999	999
00:07:24	999	999
00:07:25	999	999
00:07:26	999	999
00:07:27	999	999
00:07:28	999	999
00:07:29	999	999
00:07:30	999	999
00:07:31	999	999
00:07:32	999	999
00:07:33	999	999
00:07:34	999	999
00:07:35	999	999
00:07:36	999	999
00:07:37	999	999
00:07:38	999	999
00:07:39	999	999
00:07:40	999	999
00:07:41	999	999
00:07:42	999	999
00:07:43	999	999
00:07:44	999	999
00:07:45	999	999
00:07:46	999	999
00:07:47	999	999
00:07:48	999	999
00:07:49	999	999
00:07:50	999	999
00:07:51	999	999
00:07:52	999	999
00:07:53	999	999
00:07:54	999	999
00:07:55	999	999
00:07:56	999	999
00:07:57	999	999
00:07:58	999	999
00:07:59	999	999
00:08:00	999	999
00:08:01	999	999
00:08:02	999	999
00:08:03	999	999
00:08:04	999	999
00:08:05	999	999
00:08:06	999	999
00:08:07	999	999
00:08:08	999	999
00:08:09	999	999
00:08:10	999	999
00:08:11	999	999
00:08:12	999	999
00:08:13	999	999
00:08:14	999	999
00:08:15	999	999
00:08:16	999	999
00:08:17	999	999
00:08:18	999	999
00:08:19	999	999
00:08:20	999	999
00:08:21	999	999
00:08:22	999	999
00:08:23	999	999
00:08:24	999	999
00:08:25	999	999
00:08:26	999	999
00:08:27	999	999
00:08:28	999	999
00:08:29	999	999
00:08:30	999	999
00:08:31	999	999
00:08:32	999	999
00:08:33	999	999
00:08:34	999	999
00:08:35	999	999
00:08:36	999	999
00:08:37	999	999
00:08:38	999	999
00:08:39	999	999
00:08:40	999	999
00:08:41	999	999
00:08:42	999	999
00:08:43	999	999
00:08:44	999	999
00:08:45	999	999
00:08:46	999	999
00:08:47	999	999
00:08:48	999	999
00:08:49	999	999
00:08:50	999	999
00:08:51	999	999
00:08:52	999	999
00:08:53	999	999
00:08:54	999	999
00:08:55	999	999
00:08:56	999	999
00:08:57	999	999
00:08:58	999	999
00:08:59	999	999
00:09:00	999	999
00:09:01	999	999
00:09:02	999	999
00:09:03	999	999
00:09:04	999	999
00:09:05	999	999
00:09:06	999	999
00:09:07	999	999
00:09:08	999	999
00:09:09	999	999
00:09:10	999	999
00:09:11	999	999
00:09:12	999	999
00:09:13	999	999
00:09:14	999	999
00:09:15	999	999
00:09:16	999	999
00:09:17	999	999
00:09:18	999	999
00:09:19	999	999
00:09:20	999	999
00:09:21	999	999
00:09:22	999	999
00:09:23	999	999
00:09:24	999	999
00:09:25	999	999
00:09:26	999	999
00:09:27	999	999
00:09:28	999	999
00:09:29	999	999
00:09:30	999	999
00:09:31	999	999
00:09:32	999	999
00:09:33	41	42
00:09:34	41	42
00:09:35	41	42
00:09:36	41	42
00:09:37	41	42
00:09:38	41	42
00:09:39	41	42
00:09:40	41	42
00:09:41	41	42
00:09:42	41	41
00:09:43	41	41
00:09:44	41	41
00:09:45	41	41
00:09:46	41	41
00:09:47	41	41
00:09:48	41	41
00:09:49	41	41
00:09:50	41	41
00:09:51	41	41
00:09:52	41	41
00:09:53	41	41
00:09:54	41	41
00:09:55	41	41
00:09:56	41	41
00:09:57	41	41
00:09:58	41	41
00:09:59	41	41
00:10:00	41	41
00:10:01	41	41
00:10:02	41	41
00:10:03	41	41
00:10:04	41	41
00:10:05	41	41
00:10:06	41	41
00:10:07	41	42
00:10:08	41	42
00:10:09	41	42
00:10:10	41	42
00:10:11	41	42
00:10:12	41	42
00:10:13	41	42
00:10:14	41	42
00:10:15	41	42
00:10:16	41	42
00:10:17	41	41
00:10:18	41	41
00:10:19	41	41
00:10:20	41	41
00:10:21	41	41
00:10:22	41	41
00:10:23	41	41
00:10:24	41	41
00:10:25	41	41
00:10:26	41	41
00:10:27	41	41
00:10:28	41	41
00:10:29	41	41
00:10:30	41	41
00:10:31	41	41
00:10:32	41	41
00:10:33	999	999
00:10:34	999	999
00:10:35	999	999
00:10:36	999	999
00:10:37	999	999
00:10:38	999	999
00:10:39	999	999
00:10:40	999	999
00:10:41	999	999
00:10:42	999	999
00:10:43	999	999
00:10:44	999	999
00:10:45	999	999
00:10:46	999	999
00:10:47	999	999
00:10:48	999	999
00:10:49	999	999
00:10:50	999	999
00:10:51	999	999
00:10:52	999	999
00:10:53	999	999
00:10:54	999	999
00:10:55	999	999
00:10:56	999	999
00:10:57	999	999
00:10:58	999	999
00:10:59	999	999
00:11:00	999	999
00:11:01	999	999
00:11:02	999	999
00:11:03	999	999
00:11:04	999	999
00:11:05	999	999
00:11:06	999	999
00:11:07	999	999
00:11:08	999	999
00:11:09	999	999
00:11:10	999	999
00:11:11	999	999
00:11:12	999	999
00:11:13	999	999
00:11:14	999	999
00:11:15	999	999
00:11:16	999	999
00:11:17	999	999
00:11:18	999	999
00:11:19	999	999
00:11:20	999	999
00:11:21	999	999
00:11:22	999	999
00:11:23	999	999
00:11:24	999	999
00:11:25	999	999
00:11:26	999	999
00:11:27	999	999
00:11:28	999	999
00:11:29	999	999
00:11:30	999	999
00:11:31	999	999
00:11:32	999	999
00:11:33	999	999
00:11:34	999	999
00:11:35	999	999
00:11:36	999	999
00:11:37	999	999
00:11:38	999	999
00:11:39	999	999
00:11:40	999	999
00:11:41	999	999
00:11:42	999	999
00:11:43	999	999
00:11:44	999	999
00:11:45	999	999
00:11:46	999	999
00:11:47	999	999
00:11:48	999	999
00:11:49	999	999
00:11:50	999	999
00:11:51	999	999
00:11:52	999	999
00:11:53	999	999
00:11:54	999	999
00:11:55	999	999
00:11:56	999	999
00:11:57	999	999
00:11:58	999	999
00:11:59	999	999
00:12:00	999	999
00:12:01	999	999
00:12:02	999	999
00:12:03	999	999
00:12:04	999	999
00:12:05	999	999
00:12:06	999	999
00:12:07	999	999
00:12:08	999	999
00:12:09	999	999
00:12:10	999	999
00:12:11	999	999
00:12:12	999	999
00:12:13	999	999
00:12:14	999	999
00:12:15	999	999
00:12:16	999	999
00:12:17	999	999
00:12:18	999	999
00:12:19	999	999
00:12:20	41	3
00:12:21	41	3
00:12:22	41	41
00:12:23	41	41
00:12:24	41	41
00:12:25	41	41
00:12:26	41	41
00:12:27	41	42
00:12:28	41	42
00:12:29	41	42
00:12:30	41	42
00:12:31	41	42
00:12:32	41	42
00:12:33	41	42
00:12:34	41	42
00:12:35	41	42
00:12:36	41	42
00:12:37	41	41
00:12:38	41	41
00:12:39	41	41
00:12:40	41	41
00:12:41	41	41
00:12:42	41	41
00:12:43	41	41
00:12:44	41	41
00:12:45	41	41
00:12:46	41	41
00:12:47	41	41
00:12:48	41	41
00:12:49	41	41
00:12:50	41	41
00:12:51	41	41
00:12:52	41	41
00:12:53	41	41
00:12:54	41	41
00:12:55	41	41
00:12:56	41	41
00:12:57	41	41
00:12:58	41	41
00:12:59	41	41
00:13:00	41	41
00:13:01	41	41
00:13:02	41	42
00:13:03	41	42
00:13:04	41	42
00:13:05	41	42
00:13:06	41	42
00:13:07	41	42
00:13:08	41	42
00:13:09	41	42
00:13:10	41	42
00:13:11	41	42
00:13:12	41	41
00:13:13	41	41
00:13:14	41	41
00:13:15	41	41
00:13:16	41	41
00:13:17	41	41
00:13:18	41	41
00:13:19	41	41
00:13:20	999	999
00:13:21	999	999
00:13:22	999	999
00:13:23	999	999
00:13:24	999	999
00:13:25	999	999
00:13:26	999	999
00:13:27	999	999
00:13:28	999	999
00:13:29	999	999
00:13:30	999	999
00:13:31	999	999
00:13:32	999	999
00:13:33	999	999
00:13:34	999	999
00:13:35	999	999
00:13:36	999	999
00:13:37	999	999
00:13:38	999	999
00:13:39	999	999
00:13:40	999	999
00:13:41	999	999
00:13:42	999	999
00:13:43	999	999
00:13:44	999	999
00:13:45	999	999
00:13:46	999	999
00:13:47	999	999
00:13:48	999	999
00:13:49	999	999
00:13:50	41	3
00:13:51	41	3
00:13:52	41	41
00:13:53	41	41
00:13:54	41	41
00:13:55	41	41
00:13:56	41	41
00:13:57	41	41
00:13:58	41	41
00:13:59	41	41
00:14:00	41	41
00:14:01	41	41
00:14:02	41	41
00:14:03	41	41
00:14:04	41	41
00:14:05	41	41
00:14:06	41	41
00:14:07	41	42
00:14:08	41	42
00:14:09	41	42
00:14:10	41	42
00:14:11	41	42
00:14:12	41	42
00:14:13	41	42
00:14:14	41	42
00:14:15	41	42
00:14:16	41	42
00:14:17	41	41
00:14:18	41	41
00:14:19	41	41
00:14:20	41	41
00:14:21	41	41
00:14:22	41	41
00:14:23	41	41
00:14:24	41	41
00:14:25	41	41
00:14:26	41	41
00:14:27	41	41
00:14:28	41	41
00:14:29	41	41
00:14:30	41	41
00:14:31	41	41
00:14:32	41	41
00:14:33	41	41
00:14:34	41	41
00:14:35	41	41
00:14:36	41	41
00:14:37	41	41
00:14:38	41	41
00:14:39	41	41
00:14:40	41	41
00:14:41	41	41
00:14:42	41	42
00:14:43	41	42
00:14:44	41	42
00:14:45	41	42
00:14:46	41	42
00:14:47	41	42
00:14:48	41	42
00:14:49	41	42
00:14:50	999	999
00:14:51	999	999
00:14:52	999	999
00:14:53	999	999
00:14:54	999	999
00:14:55	999	999
00:14:56	999	999
00:14:57	999	999
00:14:58	999	999
00:14:59	999	999
00:15:00	999	999
00:15:01	999	999
00:15:02	999	999
00:15:03	999	999
00:15:04	999	999
00:15:05	999	999
00:15:06	999	999
00:15:07	999	999
00:15:08	999	999
00:15:09	999	999
00:15:10	999	999
00:15:11	999	999
00:15:12	999	999
00:15:13	999	999
00:15:14	999	999
00:15:15	999	999
00:15:16	999	999
00:15:17	999	999
00:15:18	999	999
00:15:19	999	999
00:15:20	42	3
00:15:21	42	3
00:15:22	42	41
00:15:23	42	41
00:15:24	42	41
00:15:25	42	41
00:15:26	42	41
00:15:27	42	42
00:15:28	42	42
00:15:29	42	42
00:15:30	42	42
00:15:31	42	42
00:15:32	42	41
00:15:33	42	41
00:15:34	42	41
00:15:35	42	41
00:15:36	42	41
00:15:37	42	41
00:15:38	42	41
00:15:39	42	41
00:15:40	42	41
00:15:41	42	41
00:15:42	42	41
00:15:43	42	41
00:15:44	42	41
00:15:45	42	41
00:15:46	42	41
00:15:47	42	42
00:15:48	42	42
00:15:49	42	42
00:15:50	42	42
00:15:51	42	42
00:15:52	42	42
00:15:53	42	42
00:15:54	42	42
00:15:55	42	42
00:15:56	42	42
00:15:57	42	42
00:15:58	42	42
00:15:59	42	42
00:16:00	42	42
00:16:01	42	42
00:16:02	42	42
00:16:03	42	42
00:16:04	42	42
00:16:05	42	42
00:16:06	42	42
00:16:07	42	41
00:16:08	42	41
00:16:09	42	41
00:16:10	42	41
00:16:11	42	41
00:16:12	42	42
00:16:13	42	42
00:16:14	42	42
00:16:15	42	42
00:16:16	42	42
00:16:17	42	42
00:16:18	42	42
00:16:19	42	42
00:16:20	999	999
00:16:21	999	999
00:16:22	999	999
00:16:23	999	999
00:16:24	999	999
00:16:25	999	999
00:16:26	999	999
00:16:27	999	999
00:16:28	999	999
00:16:29	999	999
00:16:30	999	999
00:16:31	999	999
00:16:32	999	999
00:16:33	999	999
00:16:34	999	999
00:16:35	999	999
00:16:36	999	999
00:16:37	999	999
00:16:38	999	999
00:16:39	999	999
00:16:40	999	999
00:16:41	999	999
00:16:42	999	999
00:16:43	999	999
00:16:44	999	999
00:16:45	999	999
00:16:46	999	999
00:16:47	999	999
00:16:48	999	999
00:16:49	999	999
00:16:50	5	3
00:16:51	5	3
00:16:52	5	5
00:16:53	5	5
00:16:54	5	5
00:16:55	5	5
00:16:56	5	5
00:16:57	5	5
00:16:58	5	5
00:16:59	5	5
00:17:00	5	5
00:17:01	5	5
00:17:02	5	5
00:17:03	5	5
00:17:04	5	5
00:17:05	5	5
00:17:06	5	5
00:17:07	5	5
00:17:08	5	5
00:17:09	5	5
00:17:10	5	5
00:17:11	5	5
00:17:12	5	5
00:17:13	5	5
00:17:14	5	5
00:17:15	5	5
00:17:16	5	5
00:17:17	5	5
00:17:18	5	5
00:17:19	5	5
00:17:20	5	5
00:17:21	5	5
00:17:22	5	5
00:17:23	5	5
00:17:24	5	5
00:17:25	5	5
00:17:26	5	5
00:17:27	5	5
00:17:28	5	5
00:17:29	5	5
00:17:30	5	5
00:17:31	5	5
00:17:32	5	5
00:17:33	5	5
00:17:34	5	5
00:17:35	5	5
00:17:36	5	5
00:17:37	5	5
00:17:38	5	5
00:17:39	5	5
00:17:40	5	5
00:17:41	5	5
00:17:42	5	5
00:17:43	5	5
00:17:44	5	5
00:17:45	5	5
00:17:46	5	5
00:17:47	5	5
00:17:48	5	5
00:17:49	5	5
00:17:50	999	999
00:17:51	999	999
00:17:52	999	999
00:17:53	999	999
00:17:54	999	999
00:17:55	999	999
00:17:56	999	999
00:17:57	999	999
00:17:58	999	999
00:17:59	999	999
00:18:00	999	999
00:18:01	999	999
00:18:02	999	999
00:18:03	999	999
00:18:04	999	999
00:18:05	999	999
00:18:06	999	999
00:18:07	999	999
00:18:08	999	999
00:18:09	999	999
00:18:10	999	999
00:18:11	999	999
00:18:12	999	999
00:18:13	999	999
00:18:14	999	999
00:18:15	999	999
00:18:16	999	999
00:18:17	999	999
00:18:18	999	999
00:18:19	999	999
00:18:20	999	999
00:18:21	999	999
00:18:22	999	999
00:18:23	999	999
00:18:24	999	999
00:18:25	999	999
00:18:26	999	999
00:18:27	999	999
00:18:28	999	999
00:18:29	999	999
00:18:30	5	3
00:18:31	5	3
00:18:32	5	41
00:18:33	5	41
00:18:34	5	41
00:18:35	5	41
00:18:36	5	41
00:18:37	5	41
00:18:38	5	41
00:18:39	5	41
00:18:40	5	41
00:18:41	5	41
00:18:42	5	41
00:18:43	5	41
00:18:44	5	41
00:18:45	5	41
00:18:46	5	41
00:18:47	5	42
00:18:48	5	42
00:18:49	5	42
00:18:50	5	42
00:18:51	5	42
00:18:52	5	42
00:18:53	5	42
00:18:54	5	42
00:18:55	5	42
00:18:56	5	42
00:18:57	5	41
00:18:58	5	41
00:18:59	5	41
00:19:00	5	41
00:19:01	5	41
00:19:02	5	41
00:19:03	5	41
00:19:04	5	41
00:19:05	5	41
00:19:06	5	41
00:19:07	5	41
00:19:08	5	41
00:19:09	5	41
00:19:10	5	41
00:19:11	5	41
00:19:12	5	41
00:19:13	5	41
00:19:14	5	41
00:19:15	5	41
00:19:16	5	41
00:19:17	5	41
00:19:18	5	41
00:19:19	5	41
00:19:20	5	41
00:19:21	5	41
00:19:22	5	42
00:19:23	5	42
00:19:24	5	42
00:19:25	5	42
00:19:26	5	42
00:19:27	5	42
00:19:28	5	42
00:19:29	5	42
00:19:30	999	999
00:19:31	999	999
00:19:32	999	999
00:19:33	999	999
00:19:34	999	999
00:19:35	999	999
00:19:36	999	999
00:19:37	999	999
00:19:38	999	999
00:19:39	999	999
00:19:40	999	999
00:19:41	999	999
00:19:42	999	999
00:19:43	999	999
00:19:44	999	999
00:19:45	999	999
00:19:46	999	999
00:19:47	999	999
00:19:48	999	999
00:19:49	999	999
00:19:50	999	999
00:19:51	999	999
00:19:52	999	999
00:19:53	999	999
00:19:54	999	999
00:19:55	999	999
00:19:56	999	999
00:19:57	999	999
00:19:58	999	999
00:19:59	999	999
00:20:00	999	999
00:20:01	999	999
00:20:02	999	999
00:20:03	999	999
00:20:04	999	999
00:20:05	999	999
00:20:06	999	999
00:20:07	999	999
00:20:08	999	999
00:20:09	999	999
00:20:10	999	999
00:20:11	999	999
00:20:12	999	999
00:20:13	999	999
00:20:14	999	999
00:20:15	999	999
00:20:16	999	999
00:20:17	999	999
00:20:18	999	999
00:20:19	999	999
00:20:20	999	999
00:20:21	999	999
00:20:22	999	999
00:20:23	999	999
00:20:24	999	999
00:20:25	999	999
00:20:26	999	999
00:20:27	999	999
00:20:28	999	999
00:20:29	999	999
00:20:30	999	999
00:20:31	999	999
00:20:32	999	999
00:20:33	999	999
00:20:34	999	999
00:20:35	999	999
00:20:36	999	999
00:20:37	999	999
00:20:38	999	999
00:20:39	999	999
00:20:40	999	999
00:20:41	999	999
00:20:42	999	999
00:20:43	999	999
00:20:44	999	999
00:20:45	999	999
00:20:46	999	999
00:20:47	999	999
00:20:48	999	999
00:20:49	999	999
00:20:50	3	2
00:20:51	3	2
00:20:52	3	3
00:20:53	3	3
00:20:54	3	3
00:20:55	3	3
00:20:56	3	3
00:20:57	3	3
00:20:58	3	3
00:20:59	3	3
00:21:00	3	3
00:21:01	3	3
00:21:02	3	41
00:21:03	3	41
00:21:04	3	41
00:21:05	3	41
00:21:06	3	41
00:21:07	3	42
00:21:08	3	42
00:21:09	3	42
00:21:10	3	42
00:21:11	3	42
00:21:12	3	41
00:21:13	3	41
00:21:14	3	41
00:21:15	3	41
00:21:16	3	41
00:21:17	3	41
00:21:18	3	41
00:21:19	3	41
00:21:20	3	41
00:21:21	3	41
00:21:22	3	41
00:21:23	3	41
00:21:24	3	41
00:21:25	3	41
00:21:26	3	41
00:21:27	3	41
00:21:28	3	41
00:21:29	3	41
00:21:30	3	41
00:21:31	3	41
00:21:32	3	41
00:21:33	3	41
00:21:34	3	41
00:21:35	3	41
00:21:36	3	41
00:21:37	3	41
00:21:38	3	41
00:21:39	3	41
00:21:40	3	41
00:21:41	3	41
00:21:42	3	41
00:21:43	3	41
00:21:44	3	41
00:21:45	3	41
00:21:46	3	41
00:21:47	3	41
00:21:48	3	41
00:21:49	3	41
00:21:50	999	999
00:21:51	999	999
00:21:52	999	999
00:21:53	999	999
00:21:54	999	999
00:21:55	999	999
00:21:56	999	999
00:21:57	999	999
00:21:58	999	999
00:21:59	999	999
00:22:00	999	999
00:22:01	999	999
00:22:02	999	999
00:22:03	999	999
00:22:04	999	999
00:22:05	999	999
00:22:06	999	999
00:22:07	999	999
00:22:08	999	999
00:22:09	999	999
00:22:10	999	999
00:22:11	999	999
00:22:12	999	999
00:22:13	999	999
00:22:14	999	999
00:22:15	999	999
00:22:16	999	999
00:22:17	999	999
00:22:18	999	999
00:22:19	999	999
00:22:20	999	999
00:22:21	999	999
00:22:22	999	999
00:22:23	999	999
00:22:24	999	999
00:22:25	999	999
00:22:26	999	999
00:22:27	999	999
00:22:28	999	999
00:22:29	999	999
00:22:30	2	2
00:22:31	2	2
00:22:32	2	2
00:22:33	2	2
00:22:34	2	2
00:22:35	2	2
00:22:36	2	2
00:22:37	2	2
00:22:38	2	2
00:22:39	2	2
00:22:40	2	2
00:22:41	2	2
00:22:42	2	2
00:22:43	2	2
00:22:44	2	2
00:22:45	2	2
00:22:46	2	2
00:22:47	2	2
00:22:48	2	2
00:22:49	2	2
00:22:50	2	2
00:22:51	2	2
00:22:52	2	2
00:22:53	2	2
00:22:54	2	2
00:22:55	2	2
00:22:56	2	2
00:22:57	2	2
00:22:58	2	2
00:22:59	2	2
00:23:00	2	2
00:23:01	2	2
00:23:02	2	2
00:23:03	2	2
00:23:04	2	2
00:23:05	2	2
00:23:06	2	2
00:23:07	2	2
00:23:08	2	2
00:23:09	2	2
00:23:10	2	2
00:23:11	2	2
00:23:12	2	2
00:23:13	2	2
00:23:14	2	2
00:23:15	2	2
00:23:16	2	2
00:23:17	2	2
00:23:18	2	2
00:23:19	2	2
00:23:20	2	2
00:23:21	2	2
00:23:22	2	2
00:23:23	2	2
00:23:24	2	2
00:23:25	2	2
00:23:26	2	2
00:23:27	2	2
00:23:28	2	2
00:23:29	2	2
00:23:30	999	999
00:23:31	999	999
00:23:32	999	999
00:23:33	999	999
00:23:34	999	999
00:23:35	999	999
00:23:36	999	999
00:23:37	999	999
00:23:38	999	999
00:23:39	999	999
00:23:40	999	999
00:23:41	999	999
00:23:42	999	999
00:23:43	999	999
00:23:44	999	999
00:23:45	999	999
00:23:46	999	999
00:23:47	999	999
00:23:48	999	999
00:23:49	999	999
00:23:50	999	999
00:23:51	999	999
00:23:52	999	999
00:23:53	999	999
00:23:54	999	999
00:23:55	999	999
00:23:56	999	999
00:23:57	999	999
00:23:58	999	999
00:23:59	999	999
00:24:00	2	2
00:24:01	2	2
00:24:02	2	2
00:24:03	2	2
00:24:04	2	2
00:24:05	2	2
00:24:06	2	2
00:24:07	2	2
00:24:08	2	2
00:24:09	2	2
00:24:10	2	2
00:24:11	2	2
00:24:12	2	2
00:24:13	2	2
00:24:14	2	2
00:24:15	2	2
00:24:16	2	2
00:24:17	2	2
00:24:18	2	2
00:24:19	2	2
00:24:20	2	2
00:24:21	2	2
00:24:22	2	2
00:24:23	2	2
00:24:24	2	2
00:24:25	2	2
00:24:26	2	2
00:24:27	2	2
00:24:28	2	2
00:24:29	2	2
00:24:30	2	2
00:24:31	2	2
00:24:32	2	2
00:24:33	2	2
00:24:34	2	2
00:24:35	2	2
00:24:36	2	2
00:24:37	2	2
00:24:38	2	2
00:24:39	2	2
00:24:40	2	2
00:24:41	2	2
00:24:42	2	2
00:24:43	2	2
00:24:44	2	2
00:24:45	2	2
00:24:46	2	2
00:24:47	2	2
00:24:48	2	2
00:24:49	2	2
00:24:50	2	2
00:24:51	2	2
00:24:52	2	2
00:24:53	2	2
00:24:54	2	2
00:24:55	2	2
00:24:56	2	2
00:24:57	2	2
00:24:58	2	2
00:24:59	2	2
00:25:00	999	999
00:25:01	999	999
00:25:02	999	999
00:25:03	999	999
00:25:04	999	999
00:25:05	999	999
00:25:06	999	999
00:25:07	999	999
00:25:08	999	999
00:25:09	999	999
00:25:10	999	999
00:25:11	999	999
00:25:12	999	999
00:25:13	999	999
00:25:14	999	999
00:25:15	999	999
00:25:16	999	999
00:25:17	999	999
00:25:18	999	999
00:25:19	999	999
00:25:20	999	999
00:25:21	999	999
00:25:22	999	999
00:25:23	999	999
00:25:24	999	999
00:25:25	999	999
00:25:26	999	999
00:25:27	999	999
00:25:28	999	999
00:25:29	999	999
00:25:30	999	999
00:25:31	999	999
00:25:32	999	999
00:25:33	999	999
00:25:34	999	999
00:25:35	999	999
00:25:36	999	999
00:25:37	999	999
00:25:38	999	999
00:25:39	999	999
00:25:40	999	999
00:25:41	999	999
00:25:42	999	999
00:25:43	999	999
00:25:44	999	999
00:25:45	999	999
00:25:46	999	999
00:25:47	999	999
00:25:48	999	999
00:25:49	999	999
00:25:50	41	3
00:25:51	41	3
00:25:52	41	41
00:25:53	41	41
00:25:54	41	41
00:25:55	41	41
00:25:56	41	41
00:25:57	41	41
00:25:58	41	41
00:25:59	41	41
00:26:00	41	41
00:26:01	41	41
00:26:02	41	41
00:26:03	41	41
00:26:04	41	41
00:26:05	41	41
00:26:06	41	41
00:26:07	41	41
00:26:08	41	41
00:26:09	41	41
00:26:10	41	41
00:26:11	41	41
00:26:12	41	41
00:26:13	41	41
00:26:14	41	41
00:26:15	41	41
00:26:16	41	41
00:26:17	41	42
00:26:18	41	42
00:26:19	41	42
00:26:20	41	42
00:26:21	41	42
00:26:22	41	42
00:26:23	41	42
00:26:24	41	42
00:26:25	41	42
00:26:26	41	42
00:26:27	41	41
00:26:28	41	41
00:26:29	41	41
00:26:30	41	41
00:26:31	41	41
00:26:32	41	41
00:26:33	41	41
00:26:34	41	41
00:26:35	41	41
00:26:36	41	41
00:26:37	41	41
00:26:38	41	41
00:26:39	41	41
00:26:40	41	41
00:26:41	41	41
00:26:42	41	41
00:26:43	41	41
00:26:44	41	41
00:26:45	41	41
00:26:46	41	41
00:26:47	41	41
00:26:48	41	41
00:26:49	41	41
00:26:50	999	999
00:26:51	999	999
00:26:52	999	999
00:26:53	999	999
00:26:54	999	999
00:26:55	999	999
00:26:56	999	999
00:26:57	999	999
00:26:58	999	999
00:26:59	999	999
00:27:00	999	999
00:27:01	999	999
00:27:02	999	999
00:27:03	999	999
00:27:04	999	999
00:27:05	999	999
00:27:06	999	999
00:27:07	999	999
00:27:08	999	999
00:27:09	999	999
00:27:10	999	999
00:27:11	999	999
00:27:12	999	999
00:27:13	999	999
00:27:14	999	999
00:27:15	999	999
00:27:16	999	999
00:27:17	999	999
00:27:18	999	999
00:27:19	999	999
00:27:20	999	999
00:27:21	999	999
00:27:22	999	999
00:27:23	999	999
00:27:24	999	999
00:27:25	999	999
00:27:26	999	999
00:27:27	999	999
00:27:28	999	999
00:27:29	999	999
00:27:30	999	999
00:27:31	999	999
00:27:32	999	999
00:27:33	999	999
00:27:34	999	999
00:27:35	999	999
00:27:36	999	999
00:27:37	999	999
00:27:38	999	999
00:27:39	999	999
00:27:40	999	999
00:27:41	999	999
00:27:42	999	999
00:27:43	999	999
00:27:44	999	999
00:27:45	999	999
00:27:46	999	999
00:27:47	999	999
00:27:48	999	999
00:27:49	999	999
00:27:50	999	999
00:27:51	999	999
00:27:52	999	999
00:27:53	999	999
00:27:54	999	999
00:27:55	999	999
00:27:56	999	999
00:27:57	999	999
00:27:58	999	999
00:27:59	999	999
00:28:00	41	3
00:28:01	41	3
00:28:02	41	41
00:28:03	41	41
00:28:04	41	41
00:28:05	41	41
00:28:06	41	41
00:28:07	41	42
00:28:08	41	42
00:28:09	41	42
00:28:10	41	42
00:28:11	41	42
00:28:12	2	3
00:28:13	2	3
00:28:14	2	3
00:28:15	2	3
00:28:16	2	3
00:28:17	2	3
00:28:18	2	3
00:28:19	2	3
00:28:20	2	3
00:28:21	2	3
00:28:22	3	3
00:28:23	3	3
00:28:24	3	3
00:28:25	2	3
00:28:26	2	3
00:28:27	3	3
00:28:28	3	3
00:28:29	3	3
00:28:30	3	3
00:28:31	2	3
00:28:32	2	3
00:28:33	41	3
00:28:34	41	3
00:28:35	41	3
00:28:36	41	3
00:28:37	41	42
00:28:38	41	42
00:28:39	41	42
00:28:40	41	42
00:28:41	41	42
00:28:42	41	3
00:28:43	2	3
00:28:44	2	3
00:28:45	2	3
00:28:46	2	3
00:28:47	2	3
00:28:48	3	3
00:28:49	3	3
00:28:50	3	3
00:28:51	3	3
00:28:52	2	41
00:28:53	2	41
00:28:54	41	41
00:28:55	41	41
00:28:56	41	41
00:28:57	41	41
00:28:58	41	41
00:28:59	41	41
00:29:00	999	999
00:29:01	999	999
00:29:02	999	999
00:29:03	999	999
00:29:04	999	999
00:29:05	999	999
00:29:06	999	999
00:29:07	999	999
00:29:08	999	999
00:29:09	999	999
00:29:10	999	999
00:29:11	999	999
00:29:12	999	999
00:29:13	999	999
00:29:14	999	999
00:29:15	999	999
00:29:16	999	999
00:29:17	999	999
00:29:18	999	999
00:29:19	999	999
00:29:20	999	999
00:29:21	999	999
00:29:22	999	999
00:29:23	999	999
00:29:24	999	999
00:29:25	999	999
00:29:26	999	999
00:29:27	999	999
00:29:28	999	999
00:29:29	999	999
00:29:30	999	999
00:29:31	999	999
00:29:32	999	999
00:29:33	999	999
00:29:34	999	999
00:29:35	999	999
00:29:36	999	999
00:29:37	999	999
00:29:38	999	999
00:29:39	999	999
00:29:40	999	999
00:29:41	999	999
00:29:42	999	999
00:29:43	999	999
00:29:44	999	999
00:29:45	999	999
00:29:46	999	999
00:29:47	999	999
00:29:48	999	999
00:29:49	999	999
00:29:50	999	999
00:29:51	999	999
00:29:52	999	999
00:29:53	999	999
00:29:54	999	999
00:29:55	999	999
00:29:56	999	999
00:29:57	999	999
00:29:58	999	999
00:29:59	999	999
00:30:00	999	999
00:30:01	999	999
00:30:02	999	999
00:30:03	999	999
00:30:04	999	999
00:30:05	999	999
00:30:06	999	999
00:30:07	999	999
00:30:08	999	999
00:30:09	999	999
00:30:10	999	999
00:30:11	999	999
00:30:12	999	999
00:30:13	999	999
00:30:14	999	999
00:30:15	999	999
00:30:16	999	999
00:30:17	999	999
00:30:18	999	999
00:30:19	999	999
00:30:20	999	999
00:30:21	999	999
00:30:22	999	999
00:30:23	999	999
00:30:24	999	999
00:30:25	999	999
00:30:26	999	999
00:30:27	999	999
00:30:28	999	999
00:30:29	999	999
00:30:30	999	999
00:30:31	999	999
00:30:32	999	999
00:30:33	999	999
00:30:34	999	999
00:30:35	999	999
00:30:36	999	999
00:30:37	999	999
00:30:38	999	999
00:30:39	999	999
00:30:40	999	999
00:30:41	999	999
00:30:42	999	999
00:30:43	999	999
00:30:44	999	999
00:30:45	999	999
00:30:46	999	999
00:30:47	999	999
00:30:48	999	999
00:30:49	999	999
00:30:50	999	999
00:30:51	999	999
00:30:52	999	999
00:30:53	999	999
00:30:54	999	999
00:30:55	999	999
00:30:56	999	999
00:30:57	999	999
00:30:58	999	999
00:30:59	999	999
00:31:00	999	999
00:31:01	999	999
00:31:02	999	999
00:31:03	999	999
00:31:04	999	999
00:31:05	999	999
00:31:06	999	999
00:31:07	999	999
00:31:08	999	999
00:31:09	999	999
00:31:10	999	999
00:31:11	999	999
00:31:12	999	999
00:31:13	999	999
00:31:14	999	999
00:31:15	999	999
00:31:16	999	999
00:31:17	999	999
00:31:18	999	999
00:31:19	999	999
00:31:20	999	999
00:31:21	999	999
00:31:22	999	999
00:31:23	999	999
00:31:24	999	999
00:31:25	999	999
00:31:26	999	999
00:31:27	999	999
00:31:28	999	999
00:31:29	999	999
00:31:30	999	999
00:31:31	999	999
00:31:32	999	999
00:31:33	999	999
00:31:34	999	999
00:31:35	999	999
00:31:36	999	999
00:31:37	999	999
00:31:38	999	999
00:31:39	999	999
00:31:40	999	999
00:31:41	999	999
00:31:42	999	999
00:31:43	999	999
00:31:44	999	999
00:31:45	999	999
00:31:46	999	999
00:31:47	999	999
00:31:48	999	999
00:31:49	999	999
00:31:50	999	999
00:31:51	999	999
00:31:52	999	999
00:31:53	999	999
00:31:54	999	999
00:31:55	999	999
00:31:56	999	999
00:31:57	999	999
00:31:58	999	999
00:31:59	999	999
00:32:00	999	999
00:32:01	999	999
00:32:02	999	999
00:32:03	999	999
00:32:04	999	999
00:32:05	999	999
00:32:06	999	999
00:32:07	999	999
00:32:08	999	999
00:32:09	999	999
00:32:10	999	999
00:32:11	999	999
00:32:12	999	999
00:32:13	999	999
00:32:14	999	999
00:32:15	999	999
00:32:16	999	999
00:32:17	999	999
00:32:18	999	999
00:32:19	999	999
00:32:20	999	999
00:32:21	999	999
00:32:22	999	999
00:32:23	999	999
00:32:24	999	999
00:32:25	999	999
00:32:26	999	999
00:32:27	999	999
00:32:28	999	999
00:32:29	999	999
00:32:30	999	999
00:32:31	999	999
00:32:32	999	999
00:32:33	999	999
00:32:34	999	999
00:32:35	999	999
00:32:36	999	999
00:32:37	999	999
00:32:38	999	999
00:32:39	999	999
00:32:40	999	999
00:32:41	999	999
00:32:42	999	999
00:32:43	999	999
00:32:44	999	999
00:32:45	999	999
00:32:46	999	999
00:32:47	999	999
00:32:48	999	999
00:32:49	999	999
00:32:50	999	999
00:32:51	999	999
00:32:52	999	999
00:32:53	999	999
00:32:54	999	999
00:32:55	999	999
00:32:56	999	999
00:32:57	999	999
00:32:58	999	999
00:32:59	999	999
00:33:00	999	999
00:33:01	999	999
00:33:02	999	999
00:33:03	999	999
00:33:04	999	999
00:33:05	999	999
00:33:06	999	999
00:33:07	999	999
00:33:08	999	999
00:33:09	999	999
00:33:10	999	999
00:33:11	999	999
00:33:12	999	999
00:33:13	999	999
00:33:14	999	999
00:33:15	999	999
00:33:16	999	999
00:33:17	999	999
00:33:18	999	999
[truncated: 152 more rows]

## Sheet: P103
stopwatch	Video	A8
00:00:00	999	999
00:00:01	999	999
00:00:02	999	999
00:00:03	999	999
00:00:04	999	999
00:00:05	999	999
00:00:06	999	999
00:00:07	999	999
00:00:08	999	999
00:00:09	999	999
00:00:10	999	999
00:00:11	999	999
00:00:12	999	999
00:00:13	999	999
00:00:14	999	999
00:00:15	999	999
00:00:16	999	999
00:00:17	999	999
00:00:18	999	999
00:00:19	999	999
00:00:20	999	999
00:00:21	999	999
00:00:22	999	999
00:00:23	999	999
00:00:24	999	999
00:00:25	999	999
00:00:26	999	999
00:00:27	999	999
00:00:28	999	999
00:00:29	999	999
00:00:30	999	999
00:00:31	999	999
00:00:32	999	999
00:00:33	999	999
00:00:34	999	999
00:00:35	999	999
00:00:36	999	999
00:00:37	999	999
00:00:38	999	999
00:00:39	999	999
00:00:40	999	999
00:00:41	999	999
00:00:42	999	999
00:00:43	999	999
00:00:44	999	999
00:00:45	999	999
00:00:46	999	999
00:00:47	999	999
00:00:48	999	999
00:00:49	999	999
00:00:50	999	999
00:00:51	999	999
00:00:52	999	999
00:00:53	999	999
00:00:54	999	999
00:00:55	999	999
00:00:56	999	999
00:00:57	999	999
00:00:58	999	999
00:00:59	999	999
00:01:00	999	999
00:01:01	999	999
00:01:02	999	999
00:01:03	999	999
00:01:04	999	999
00:01:05	999	999
00:01:06	999	999
00:01:07	999	999
00:01:08	999	999
00:01:09	999	999
00:01:10	999	999
00:01:11	999	999
00:01:12	999	999
00:01:13	999	999
00:01:14	999	999
00:01:15	999	999
00:01:16	999	999
00:01:17	999	999
00:01:18	999	999
00:01:19	999	999
00:01:20	999	999
00:01:21	999	999
00:01:22	999	999
00:01:23	999	999
00:01:24	999	999
00:01:25	41	5
00:01:26	41	5
00:01:27	41	5
00:01:28	41	5
00:01:29	41	5
00:01:30	41	5
00:01:31	41	5
00:01:32	41	5
00:01:33	41	5
00:01:34	41	5
00:01:35	41	5
00:01:36	41	5
00:01:37	41	41
00:01:38	41	41
00:01:39	41	41
00:01:40	41	41
00:01:41	41	41
00:01:42	41	41
00:01:43	41	41
00:01:44	41	41
00:01:45	41	41
00:01:46	41	41
00:01:47	41	5
00:01:48	41	5
00:01:49	41	5
00:01:50	41	5
00:01:51	41	5
00:01:52	41	5
00:01:53	41	5
00:01:54	41	5
00:01:55	41	5
00:01:56	41	5
00:01:57	41	5
00:01:58	41	5
00:01:59	41	5
00:02:00	41	5
00:02:01	41	5
00:02:02	41	5
00:02:03	41	5
00:02:04	41	5
00:02:05	41	5
00:02:06	41	5
00:02:07	41	41
00:02:08	41	41
00:02:09	41	41
00:02:10	41	41
00:02:11	41	41
00:02:12	41	41
00:02:13	41	41
00:02:14	41	41
00:02:15	41	41
00:02:16	41	41
00:02:17	41	41
00:02:18	41	41
00:02:19	41	41
00:02:20	41	41
00:02:21	41	41
00:02:22	41	41
00:02:23	41	41
00:02:24	41	41
00:02:25	999	999
00:02:26	999	999
00:02:27	999	999
00:02:28	999	999
00:02:29	999	999
00:02:30	999	999
00:02:31	999	999
00:02:32	999	999
00:02:33	999	999
00:02:34	999	999
00:02:35	999	999
00:02:36	999	999
00:02:37	999	999
00:02:38	999	999
00:02:39	999	999
00:02:40	999	999
00:02:41	999	999
00:02:42	999	999
00:02:43	999	999
00:02:44	999	999
00:02:45	999	999
00:02:46	999	999
00:02:47	999	999
00:02:48	999	999
00:02:49	999	999
00:02:50	41	5
00:02:51	41	5
00:02:52	41	41
00:02:53	41	41
00:02:54	41	41
00:02:55	41	41
00:02:56	41	41
00:02:57	41	41
00:02:58	41	41
00:02:59	41	41
00:03:00	41	41
00:03:01	41	41
00:03:02	41	5
00:03:03	41	5
00:03:04	41	5
00:03:05	41	5
00:03:06	41	5
00:03:07	41	5
00:03:08	41	5
00:03:09	41	5
00:03:10	41	5
00:03:11	41	5
00:03:12	41	5
00:03:13	41	5
00:03:14	41	5
00:03:15	41	5
00:03:16	41	5
00:03:17	41	5
00:03:18	41	5
00:03:19	41	5
00:03:20	41	5
00:03:21	41	5
00:03:22	41	5
00:03:23	41	5
00:03:24	41	5
00:03:25	41	5
00:03:26	41	5
00:03:27	41	5
00:03:28	41	5
00:03:29	41	5
00:03:30	41	5
00:03:31	41	5
00:03:32	41	5
00:03:33	41	5
00:03:34	41	5
00:03:35	41	5
00:03:36	41	5
00:03:37	41	5
00:03:38	41	5
00:03:39	41	5
00:03:40	41	5
00:03:41	41	5
00:03:42	41	5
00:03:43	41	5
00:03:44	41	5
00:03:45	41	5
00:03:46	41	5
00:03:47	41	5
00:03:48	41	5
00:03:49	41	5
00:03:50	999	999
00:03:51	999	999
00:03:52	999	999
00:03:53	999	999
00:03:54	999	999
00:03:55	999	999
00:03:56	999	999
00:03:57	999	999
00:03:58	999	999
00:03:59	999	999
00:04:00	999	999
00:04:01	999	999
00:04:02	999	999
00:04:03	999	999
00:04:04	999	999
00:04:05	999	999
00:04:06	999	999
00:04:07	999	999
00:04:08	999	999
00:04:09	999	999
00:04:10	999	999
00:04:11	999	999
00:04:12	999	999
00:04:13	999	999
00:04:14	999	999
00:04:15	999	999
00:04:16	999	999
00:04:17	999	999
00:04:18	999	999
00:04:19	999	999
00:04:20	999	999
00:04:21	999	999
00:04:22	999	999
00:04:23	999	999
00:04:24	999	999
00:04:25	999	999
00:04:26	999	999
00:04:27	999	999
00:04:28	999	999
00:04:29	999	999
00:04:30	999	999
00:04:31	999	999
00:04:32	999	999
00:04:33	999	999
00:04:34	999	999
00:04:35	999	999
00:04:36	999	999
00:04:37	999	999
00:04:38	999	999
00:04:39	999	999
00:04:40	41	41
00:04:41	41	41
00:04:42	41	41
00:04:43	41	41
00:04:44	41	41
00:04:45	41	41
00:04:46	41	41
00:04:47	41	42
00:04:48	41	42
00:04:49	41	42
00:04:50	41	42
00:04:51	41	42
00:04:52	41	42
00:04:53	41	42
00:04:54	41	42
00:04:55	41	42
00:04:56	41	42
00:04:57	41	41
00:04:58	41	41
00:04:59	41	41
00:05:00	41	41
00:05:01	41	41
00:05:02	41	41
00:05:03	41	41
00:05:04	41	41
00:05:05	41	41
00:05:06	41	41
00:05:07	41	41
00:05:08	41	41
00:05:09	41	41
00:05:10	41	41
00:05:11	41	41
00:05:12	41	41
00:05:13	41	41
00:05:14	41	41
00:05:15	41	41
00:05:16	41	41
00:05:17	41	42
00:05:18	41	42
00:05:19	41	42
00:05:20	41	42
00:05:21	41	42
00:05:22	41	42
00:05:23	41	42
00:05:24	41	42
00:05:25	41	42
00:05:26	41	42
00:05:27	41	41
00:05:28	41	41
00:05:29	41	41
00:05:30	41	41
00:05:31	41	41
00:05:32	41	41
00:05:33	41	41
00:05:34	41	41
00:05:35	41	41
00:05:36	41	41
00:05:37	41	41
00:05:38	41	41
00:05:39	41	41
00:05:40	999	999
00:05:41	999	999
00:05:42	999	999
00:05:43	999	999
00:05:44	999	999
00:05:45	999	999
00:05:46	999	999
00:05:47	999	999
00:05:48	999	999
00:05:49	999	999
00:05:50	999	999
00:05:51	999	999
00:05:52	999	999
00:05:53	999	999
00:05:54	999	999
00:05:55	999	999
00:05:56	999	999
00:05:57	999	999
00:05:58	999	999
00:05:59	999	999
00:06:00	999	999
00:06:01	999	999
00:06:02	999	999
00:06:03	999	999
00:06:04	999	999
00:06:05	999	999
00:06:06	999	999
00:06:07	999	999
00:06:08	999	999
00:06:09	999	999
00:06:10	999	999
00:06:11	999	999
00:06:12	999	999
00:06:13	999	999
00:06:14	999	999
00:06:15	999	999
00:06:16	999	999
00:06:17	999	999
00:06:18	999	999
00:06:19	999	999
00:06:20	999	999
00:06:21	999	999
00:06:22	999	999
00:06:23	999	999
00:06:24	999	999
00:06:25	999	999
00:06:26	999	999
00:06:27	999	999
00:06:28	999	999
00:06:29	999	999
00:06:30	42	42
00:06:31	42	42
00:06:32	42	42
00:06:33	42	42
00:06:34	42	42
00:06:35	42	42
00:06:36	42	42
00:06:37	42	41
00:06:38	42	41
00:06:39	42	41
00:06:40	42	41
00:06:41	42	41
00:06:42	42	41
00:06:43	42	41
00:06:44	42	41
00:06:45	42	41
00:06:46	42	41
00:06:47	42	41
00:06:48	42	41
00:06:49	42	41
00:06:50	42	41
00:06:51	42	41
00:06:52	42	41
00:06:53	42	41
00:06:54	42	41
00:06:55	42	41
00:06:56	42	41
00:06:57	42	41
00:06:58	42	41
00:06:59	42	41
00:07:00	42	41
00:07:01	42	41
00:07:02	42	42
00:07:03	42	42
00:07:04	42	42
00:07:05	42	42
00:07:06	42	42
00:07:07	42	42
00:07:08	42	42
00:07:09	42	42
00:07:10	42	42
00:07:11	42	42
00:07:12	42	41
00:07:13	42	41
00:07:14	42	41
00:07:15	42	41
00:07:16	42	41
00:07:17	42	41
00:07:18	42	41
00:07:19	42	41
00:07:20	42	41
00:07:21	42	41
00:07:22	42	41
00:07:23	42	41
00:07:24	42	41
00:07:25	42	41
00:07:26	42	41
00:07:27	42	41
00:07:28	42	41
00:07:29	42	41
00:07:30	999	999
00:07:31	999	999
00:07:32	999	999
00:07:33	999	999
00:07:34	999	999
00:07:35	999	999
00:07:36	999	999
00:07:37	999	999
00:07:38	999	999
00:07:39	999	999
00:07:40	999	999
00:07:41	999	999
00:07:42	999	999
00:07:43	999	999
00:07:44	999	999
00:07:45	999	999
00:07:46	999	999
00:07:47	999	999
00:07:48	999	999
00:07:49	999	999
00:07:50	999	999
00:07:51	999	999
00:07:52	999	999
00:07:53	999	999
00:07:54	999	999
00:07:55	999	999
00:07:56	999	999
00:07:57	999	999
00:07:58	999	999
00:07:59	999	999
00:08:00	999	999
00:08:01	999	999
00:08:02	999	999
00:08:03	999	999
00:08:04	999	999
00:08:05	999	999
00:08:06	999	999
00:08:07	999	999
00:08:08	999	999
00:08:09	999	999
00:08:10	999	999
00:08:11	999	999
00:08:12	999	999
00:08:13	999	999
00:08:14	999	999
00:08:15	999	999
00:08:16	999	999
00:08:17	999	999
00:08:18	999	999
00:08:19	999	999
00:08:20	999	999
00:08:21	999	999
00:08:22	999	999
00:08:23	999	999
00:08:24	999	999
00:08:25	999	999
00:08:26	999	999
00:08:27	999	999
00:08:28	999	999
00:08:29	999	999
00:08:30	999	999
00:08:31	999	999
00:08:32	999	999
00:08:33	999	999
00:08:34	999	999
00:08:35	999	999
00:08:36	999	999
00:08:37	999	999
00:08:38	999	999
00:08:39	999	999
00:08:40	999	999
00:08:41	999	999
00:08:42	999	999
00:08:43	999	999
00:08:44	999	999
00:08:45	999	999
00:08:46	999	999
00:08:47	999	999
00:08:48	999	999
00:08:49	999	999
00:08:50	999	999
00:08:51	999	999
00:08:52	999	999
00:08:53	999	999
00:08:54	999	999
00:08:55	999	999
00:08:56	999	999
00:08:57	999	999
00:08:58	999	999
00:08:59	999	999
00:09:00	999	999
00:09:01	999	999
00:09:02	999	999
00:09:03	999	999
00:09:04	999	999
00:09:05	999	999
00:09:06	999	999
00:09:07	999	999
00:09:08	999	999
00:09:09	999	999
00:09:10	999	999
00:09:11	999	999
00:09:12	999	999
00:09:13	999	999
00:09:14	999	999
00:09:15	999	999
00:09:16	999	999
00:09:17	999	999
00:09:18	999	999
00:09:19	999	999
00:09:20	999	999
00:09:21	999	999
00:09:22	999	999
00:09:23	999	999
00:09:24	999	999
00:09:25	999	999
00:09:26	999	999
00:09:27	999	999
00:09:28	999	999
00:09:29	999	999
00:09:30	999	999
00:09:31	999	999
00:09:32	999	999
00:09:33	999	999
00:09:34	999	999
00:09:35	999	999
00:09:36	999	999
00:09:37	999	999
00:09:38	999	999
00:09:39	999	999
00:09:40	999	999
00:09:41	999	999
00:09:42	999	999
00:09:43	999	999
00:09:44	999	999
00:09:45	999	999
00:09:46	999	999
00:09:47	999	999
00:09:48	999	999
00:09:49	999	999
00:09:50	999	999
00:09:51	999	999
00:09:52	999	999
00:09:53	999	999
00:09:54	999	999
00:09:55	999	999
00:09:56	999	999
00:09:57	999	999
00:09:58	999	999
00:09:59	999	999
00:10:00	999	999
00:10:01	999	999
00:10:02	999	999
00:10:03	999	999
00:10:04	999	999
00:10:05	999	999
00:10:06	999	999
00:10:07	999	999
00:10:08	999	999
00:10:09	999	999
00:10:10	41	41
00:10:11	41	41
00:10:12	41	41
00:10:13	41	41
00:10:14	41	41
00:10:15	41	41
00:10:16	41	41
00:10:17	41	41
00:10:18	41	41
00:10:19	41	41
00:10:20	41	41
00:10:21	41	41
00:10:22	41	41
00:10:23	41	41
00:10:24	41	41
00:10:25	41	41
00:10:26	41	41
00:10:27	41	41
00:10:28	41	41
00:10:29	41	41
00:10:30	41	41
00:10:31	41	41
00:10:32	41	42
00:10:33	41	42
00:10:34	41	42
00:10:35	41	42
00:10:36	41	42
00:10:37	41	42
00:10:38	41	42
00:10:39	41	42
00:10:40	41	42
00:10:41	41	42
00:10:42	41	41
00:10:43	41	41
00:10:44	41	41
00:10:45	41	41
00:10:46	41	41
00:10:47	41	41
00:10:48	41	41
00:10:49	41	41
00:10:50	41	41
00:10:51	41	41
00:10:52	41	41
00:10:53	41	41
00:10:54	41	41
00:10:55	41	41
00:10:56	41	41
00:10:57	41	41
00:10:58	41	41
00:10:59	41	41
00:11:00	41	41
00:11:01	41	41
00:11:02	41	42
00:11:03	41	42
00:11:04	41	42
00:11:05	41	42
00:11:06	41	42
00:11:07	41	42
00:11:08	41	42
00:11:09	41	42
00:11:10	999	999
00:11:11	999	999
00:11:12	999	999
00:11:13	999	999
00:11:14	999	999
00:11:15	999	999
00:11:16	999	999
00:11:17	999	999
00:11:18	999	999
00:11:19	999	999
00:11:20	999	999
00:11:21	999	999
00:11:22	999	999
00:11:23	999	999
00:11:24	999	999
00:11:25	999	999
00:11:26	999	999
00:11:27	999	999
00:11:28	999	999
00:11:29	999	999
00:11:30	999	999
00:11:31	999	999
00:11:32	999	999
00:11:33	999	999
00:11:34	999	999
00:11:35	999	999
00:11:36	999	999
00:11:37	999	999
00:11:38	999	999
00:11:39	999	999
00:11:40	999	999
00:11:41	999	999
00:11:42	999	999
00:11:43	999	999
00:11:44	999	999
00:11:45	999	999
00:11:46	999	999
00:11:47	999	999
00:11:48	999	999
00:11:49	999	999
00:11:50	999	999
00:11:51	999	999
00:11:52	999	999
00:11:53	999	999
00:11:54	999	999
00:11:55	999	999
00:11:56	999	999
00:11:57	999	999
00:11:58	999	999
00:11:59	999	999
00:12:00	999	999
00:12:01	999	999
00:12:02	999	999
00:12:03	999	999
00:12:04	999	999
00:12:05	999	999
00:12:06	999	999
00:12:07	999	999
00:12:08	999	999
00:12:09	999	999
00:12:10	999	999
00:12:11	999	999
00:12:12	999	999
00:12:13	999	999
00:12:14	999	999
00:12:15	999	999
00:12:16	999	999
00:12:17	999	999
00:12:18	999	999
00:12:19	999	999
00:12:20	999	999
00:12:21	999	999
00:12:22	999	999
00:12:23	999	999
00:12:24	999	999
00:12:25	999	999
00:12:26	999	999
00:12:27	999	999
00:12:28	999	999
00:12:29	999	999
00:12:30	999	999
00:12:31	999	999
00:12:32	999	999
00:12:33	999	999
00:12:34	999	999
00:12:35	999	999
00:12:36	999	999
00:12:37	999	999
00:12:38	999	999
00:12:39	999	999
00:12:40	999	999
00:12:41	999	999
00:12:42	999	999
00:12:43	999	999
00:12:44	999	999
00:12:45	999	999
00:12:46	999	999
00:12:47	999	999
00:12:48	999	999
00:12:49	999	999
00:12:50	999	999
00:12:51	999	999
00:12:52	999	999
00:12:53	999	999
00:12:54	999	999
00:12:55	999	999
00:12:56	999	999
00:12:57	999	999
00:12:58	999	999
00:12:59	999	999
00:13:00	41	2
00:13:01	41	2
00:13:02	41	5
00:13:03	41	5
00:13:04	41	5
00:13:05	41	5
00:13:06	41	5
00:13:07	41	5
00:13:08	41	5
00:13:09	41	5
00:13:10	41	5
00:13:11	41	5
00:13:12	41	41
00:13:13	41	41
00:13:14	41	41
00:13:15	41	41
00:13:16	41	41
00:13:17	41	41
00:13:18	41	41
00:13:19	41	41
00:13:20	41	41
00:13:21	41	41
00:13:22	41	5
00:13:23	41	5
00:13:24	41	5
00:13:25	41	5
00:13:26	41	5
00:13:27	41	5
00:13:28	41	5
00:13:29	41	5
00:13:30	41	5
00:13:31	41	5
00:13:32	41	5
00:13:33	41	5
00:13:34	41	5
00:13:35	41	5
00:13:36	41	5
00:13:37	41	5
00:13:38	41	5
00:13:39	41	5
00:13:40	41	5
00:13:41	41	5
00:13:42	41	5
00:13:43	41	5
00:13:44	41	5
00:13:45	41	5
00:13:46	41	5
00:13:47	41	5
00:13:48	41	5
00:13:49	41	5
00:13:50	41	5
00:13:51	41	5
00:13:52	41	41
00:13:53	41	41
00:13:54	41	41
00:13:55	41	41
00:13:56	41	41
00:13:57	41	41
00:13:58	41	41
00:13:59	41	41
00:14:00	999	999
00:14:01	999	999
00:14:02	999	999
00:14:03	999	999
00:14:04	999	999
00:14:05	999	999
00:14:06	999	999
00:14:07	999	999
00:14:08	999	999
00:14:09	999	999
00:14:10	999	999
00:14:11	999	999
00:14:12	999	999
00:14:13	999	999
00:14:14	999	999
00:14:15	999	999
00:14:16	999	999
00:14:17	999	999
00:14:18	999	999
00:14:19	999	999
00:14:20	999	999
00:14:21	999	999
00:14:22	999	999
00:14:23	999	999
00:14:24	999	999
00:14:25	999	999
00:14:26	999	999
00:14:27	999	999
00:14:28	999	999
00:14:29	999	999
00:14:30	41	3
00:14:31	41	3
00:14:32	41	41
00:14:33	41	41
00:14:34	41	41
00:14:35	41	41
00:14:36	41	41
00:14:37	41	42
00:14:38	41	42
00:14:39	41	42
00:14:40	41	42
00:14:41	41	42
00:14:42	41	41
00:14:43	41	41
00:14:44	41	41
00:14:45	41	41
00:14:46	41	41
00:14:47	41	41
00:14:48	41	41
00:14:49	41	41
00:14:50	41	41
00:14:51	41	41
00:14:52	41	41
00:14:53	41	41
00:14:54	41	41
00:14:55	41	41
00:14:56	41	41
00:14:57	41	41
00:14:58	41	41
00:14:59	41	41
00:15:00	41	41
00:15:01	41	41
00:15:02	41	41
00:15:03	41	41
00:15:04	41	41
00:15:05	41	41
00:15:06	41	41
00:15:07	41	42
00:15:08	41	42
00:15:09	41	42
00:15:10	41	42
00:15:11	41	42
00:15:12	41	42
00:15:13	41	42
00:15:14	41	42
00:15:15	41	42
00:15:16	41	42
00:15:17	41	41
00:15:18	41	41
00:15:19	41	41
00:15:20	41	41
00:15:21	41	41
00:15:22	41	41
00:15:23	41	41
00:15:24	41	41
00:15:25	41	41
00:15:26	41	41
00:15:27	41	41
00:15:28	41	41
00:15:29	41	41
00:15:30	999	999
00:15:31	999	999
00:15:32	999	999
00:15:33	999	999
00:15:34	999	999
00:15:35	999	999
00:15:36	999	999
00:15:37	999	999
00:15:38	999	999
00:15:39	999	999
00:15:40	999	999
00:15:41	999	999
00:15:42	999	999
00:15:43	999	999
00:15:44	999	999
00:15:45	999	999
00:15:46	999	999
00:15:47	999	999
00:15:48	999	999
00:15:49	999	999
00:15:50	999	999
00:15:51	999	999
00:15:52	999	999
00:15:53	999	999
00:15:54	999	999
00:15:55	999	999
00:15:56	999	999
00:15:57	999	999
00:15:58	999	999
00:15:59	999	999
00:16:00	42	3
00:16:01	42	3
00:16:02	42	41
00:16:03	42	41
00:16:04	42	41
00:16:05	42	41
00:16:06	42	41
00:16:07	42	41
00:16:08	42	41
00:16:09	42	41
00:16:10	42	41
00:16:11	42	41
00:16:12	42	42
00:16:13	42	42
00:16:14	42	42
00:16:15	42	42
00:16:16	42	42
00:16:17	42	42
00:16:18	42	42
00:16:19	42	42
00:16:20	42	42
00:16:21	42	42
00:16:22	42	42
00:16:23	42	42
00:16:24	42	42
00:16:25	42	42
00:16:26	42	42
00:16:27	42	41
00:16:28	42	41
00:16:29	42	41
00:16:30	42	41
00:16:31	42	41
00:16:32	42	41
00:16:33	42	41
00:16:34	42	41
00:16:35	42	41
00:16:36	42	41
00:16:37	42	42
00:16:38	42	42
00:16:39	42	42
00:16:40	42	42
00:16:41	42	42
00:16:42	42	41
00:16:43	42	41
00:16:44	42	41
00:16:45	42	41
00:16:46	42	41
00:16:47	42	41
00:16:48	42	41
00:16:49	42	41
00:16:50	42	41
00:16:51	42	41
00:16:52	42	42
00:16:53	42	42
00:16:54	42	42
00:16:55	42	42
00:16:56	42	42
00:16:57	42	42
00:16:58	42	42
00:16:59	42	42
00:17:00	999	999
00:17:01	999	999
00:17:02	999	999
00:17:03	999	999
00:17:04	999	999
00:17:05	999	999
00:17:06	999	999
00:17:07	999	999
00:17:08	999	999
00:17:09	999	999
00:17:10	999	999
00:17:11	999	999
00:17:12	999	999
00:17:13	999	999
00:17:14	999	999
00:17:15	999	999
00:17:16	999	999
00:17:17	999	999
00:17:18	999	999
00:17:19	999	999
00:17:20	999	999
00:17:21	999	999
00:17:22	999	999
00:17:23	999	999
00:17:24	999	999
00:17:25	999	999
00:17:26	999	999
00:17:27	999	999
00:17:28	999	999
00:17:29	999	999
00:17:30	5	3
00:17:31	5	3
00:17:32	5	5
00:17:33	5	5
00:17:34	5	5
00:17:35	5	5
00:17:36	5	5
00:17:37	5	5
00:17:38	5	5
00:17:39	5	5
00:17:40	5	5
00:17:41	5	5
00:17:42	5	5
00:17:43	5	5
00:17:44	5	5
00:17:45	5	5
00:17:46	5	5
00:17:47	5	5
00:17:48	5	5
00:17:49	5	5
00:17:50	5	5
00:17:51	5	5
00:17:52	5	5
00:17:53	5	5
00:17:54	5	5
00:17:55	5	5
00:17:56	5	5
00:17:57	5	5
00:17:58	5	5
00:17:59	5	5
00:18:00	5	5
00:18:01	5	5
00:18:02	5	5
00:18:03	5	5
00:18:04	5	5
00:18:05	5	5
00:18:06	5	5
00:18:07	5	5
00:18:08	5	5
00:18:09	5	5
00:18:10	5	5
00:18:11	5	5
00:18:12	5	5
00:18:13	5	5
00:18:14	5	5
00:18:15	5	5
00:18:16	5	5
00:18:17	5	5
00:18:18	5	5
00:18:19	5	5
00:18:20	5	5
00:18:21	5	5
00:18:22	5	5
00:18:23	5	5
00:18:24	5	5
00:18:25	5	5
00:18:26	5	5
00:18:27	5	5
00:18:28	5	5
00:18:29	5	5
00:18:30	999	999
00:18:31	999	999
00:18:32	999	999
00:18:33	999	999
00:18:34	999	999
00:18:35	999	999
00:18:36	999	999
00:18:37	999	999
00:18:38	999	999
00:18:39	999	999
00:18:40	999	999
00:18:41	999	999
00:18:42	999	999
00:18:43	999	999
00:18:44	999	999
00:18:45	999	999
00:18:46	999	999
00:18:47	999	999
00:18:48	999	999
00:18:49	999	999
00:18:50	999	999
00:18:51	999	999
00:18:52	999	999
00:18:53	999	999
00:18:54	999	999
00:18:55	999	999
00:18:56	999	999
00:18:57	999	999
00:18:58	999	999
00:18:59	999	999
00:19:00	999	999
00:19:01	999	999
00:19:02	999	999
00:19:03	999	999
00:19:04	999	999
00:19:05	999	999
00:19:06	999	999
00:19:07	999	999
00:19:08	999	999
00:19:09	999	999
00:19:10	999	999
00:19:11	999	999
00:19:12	999	999
00:19:13	999	999
00:19:14	999	999
00:19:15	999	999
00:19:16	999	999
00:19:17	999	999
00:19:18	999	999
00:19:19	999	999
00:19:20	999	999
00:19:21	999	999
00:19:22	999	999
00:19:23	999	999
00:19:24	999	999
00:19:25	999	999
00:19:26	999	999
00:19:27	999	999
00:19:28	999	999
00:19:29	999	999
00:19:30	999	999
00:19:31	999	999
00:19:32	999	999
00:19:33	999	999
00:19:34	999	999
00:19:35	999	999
00:19:36	999	999
00:19:37	999	999
00:19:38	999	999
00:19:39	999	999
00:19:40	999	999
00:19:41	999	999
00:19:42	999	999
00:19:43	999	999
00:19:44	999	999
00:19:45	999	999
00:19:46	999	999
00:19:47	999	999
00:19:48	999	999
00:19:49	999	999
00:19:50	999	999
00:19:51	999	999
00:19:52	999	999
00:19:53	999	999
00:19:54	999	999
00:19:55	999	999
00:19:56	999	999
00:19:57	999	999
00:19:58	999	999
00:19:59	999	999
00:20:00	999	999
00:20:01	999	999
00:20:02	999	999
00:20:03	999	999
00:20:04	999	999
00:20:05	999	999
00:20:06	999	999
00:20:07	999	999
00:20:08	999	999
00:20:09	999	999
00:20:10	999	999
00:20:11	999	999
00:20:12	999	999
00:20:13	999	999
00:20:14	999	999
00:20:15	999	999
00:20:16	999	999
00:20:17	999	999
00:20:18	999	999
00:20:19	999	999
00:20:20	999	999
00:20:21	999	999
00:20:22	999	999
00:20:23	999	999
00:20:24	999	999
00:20:25	999	999
00:20:26	999	999
00:20:27	999	999
00:20:28	999	999
00:20:29	999	999
00:20:30	999	999
00:20:31	999	999
00:20:32	999	999
00:20:33	999	999
00:20:34	999	999
00:20:35	999	999
00:20:36	999	999
00:20:37	999	999
00:20:38	999	999
00:20:39	999	999
00:20:40	5	3
00:20:41	5	3
00:20:42	5	41
00:20:43	5	41
00:20:44	5	41
00:20:45	5	41
00:20:46	5	41
00:20:47	5	41
00:20:48	5	41
00:20:49	5	41
00:20:50	5	41
00:20:51	5	41
00:20:52	5	42
00:20:53	5	42
00:20:54	5	42
00:20:55	5	42
00:20:56	5	42
00:20:57	5	42
00:20:58	5	42
00:20:59	5	42
00:21:00	5	42
00:21:01	5	42
00:21:02	5	41
00:21:03	5	41
00:21:04	5	41
00:21:05	5	41
00:21:06	5	41
00:21:07	5	41
00:21:08	5	41
00:21:09	5	41
00:21:10	5	41
00:21:11	5	41
00:21:12	5	41
00:21:13	5	41
00:21:14	5	41
00:21:15	5	41
00:21:16	5	41
00:21:17	5	41
00:21:18	5	41
00:21:19	5	41
00:21:20	5	41
00:21:21	5	41
00:21:22	5	41
00:21:23	5	41
00:21:24	5	41
00:21:25	5	41
00:21:26	5	41
00:21:27	5	42
00:21:28	5	42
00:21:29	5	42
00:21:30	5	42
00:21:31	5	42
00:21:32	5	42
00:21:33	5	42
00:21:34	5	42
00:21:35	5	42
00:21:36	5	42
00:21:37	5	41
00:21:38	5	41
00:21:39	5	41
00:21:40	999	999
00:21:41	999	999
00:21:42	999	999
00:21:43	999	999
00:21:44	999	999
00:21:45	999	999
00:21:46	999	999
00:21:47	999	999
00:21:48	999	999
00:21:49	999	999
00:21:50	999	999
00:21:51	999	999
00:21:52	999	999
00:21:53	999	999
00:21:54	999	999
00:21:55	999	999
00:21:56	999	999
00:21:57	999	999
00:21:58	999	999
00:21:59	999	999
00:22:00	999	999
00:22:01	999	999
00:22:02	999	999
00:22:03	999	999
00:22:04	999	999
00:22:05	999	999
00:22:06	999	999
00:22:07	999	999
00:22:08	999	999
00:22:09	999	999
00:22:10	999	999
00:22:11	999	999
00:22:12	999	999
00:22:13	999	999
00:22:14	999	999
00:22:15	999	999
00:22:16	999	999
00:22:17	999	999
00:22:18	999	999
00:22:19	999	999
00:22:20	999	999
00:22:21	999	999
00:22:22	999	999
00:22:23	999	999
00:22:24	999	999
00:22:25	999	999
00:22:26	999	999
00:22:27	999	999
00:22:28	999	999
00:22:29	999	999
00:22:30	999	999
00:22:31	999	999
00:22:32	999	999
00:22:33	999	999
00:22:34	999	999
00:22:35	999	999
00:22:36	999	999
00:22:37	999	999
00:22:38	999	999
00:22:39	999	999
00:22:40	999	999
00:22:41	999	999
00:22:42	999	999
00:22:43	999	999
00:22:44	999	999
00:22:45	999	999
00:22:46	999	999
00:22:47	999	999
00:22:48	999	999
00:22:49	999	999
00:22:50	999	999
00:22:51	999	999
00:22:52	999	999
00:22:53	999	999
00:22:54	999	999
00:22:55	999	999
00:22:56	999	999
00:22:57	999	999
00:22:58	999	999
00:22:59	999	999
00:23:00	3	2
00:23:01	3	2
00:23:02	3	3
00:23:03	3	3
00:23:04	3	3
00:23:05	3	3
00:23:06	3	3
00:23:07	3	5
00:23:08	3	5
00:23:09	3	5
00:23:10	3	5
00:23:11	3	5
00:23:12	3	5
00:23:13	3	5
00:23:14	3	5
00:23:15	3	5
00:23:16	3	5
00:23:17	3	5
00:23:18	3	5
00:23:19	3	5
00:23:20	3	5
00:23:21	3	5
00:23:22	3	41
00:23:23	3	41
00:23:24	3	41
00:23:25	3	41
00:23:26	3	41
00:23:27	3	41
00:23:28	3	41
00:23:29	3	41
00:23:30	3	41
00:23:31	3	41
00:23:32	3	5
00:23:33	3	5
00:23:34	3	5
00:23:35	3	5
00:23:36	3	5
00:23:37	3	5
00:23:38	3	5
00:23:39	3	5
00:23:40	3	5
00:23:41	3	5
00:23:42	3	41
00:23:43	3	41
00:23:44	3	41
00:23:45	3	41
00:23:46	3	41
00:23:47	3	41
00:23:48	3	41
00:23:49	3	41
00:23:50	3	41
00:23:51	3	41
00:23:52	3	42
00:23:53	3	42
00:23:54	3	42
00:23:55	3	42
00:23:56	3	42
00:23:57	3	41
00:23:58	3	41
00:23:59	3	41
00:24:00	999	999
00:24:01	999	999
00:24:02	999	999
00:24:03	999	999
00:24:04	999	999
00:24:05	999	999
00:24:06	999	999
00:24:07	999	999
00:24:08	999	999
00:24:09	999	999
00:24:10	999	999
00:24:11	999	999
00:24:12	999	999
00:24:13	999	999
00:24:14	999	999
00:24:15	999	999
00:24:16	999	999
00:24:17	999	999
00:24:18	999	999
00:24:19	999	999
00:24:20	999	999
00:24:21	999	999
00:24:22	999	999
00:24:23	999	999
00:24:24	999	999
00:24:25	999	999
00:24:26	999	999
00:24:27	999	999
00:24:28	999	999
00:24:29	999	999
00:24:30	2	3
00:24:31	2	3
00:24:32	2	2
00:24:33	2	2
00:24:34	2	2
00:24:35	2	2
00:24:36	2	2
00:24:37	2	2
00:24:38	2	2
00:24:39	2	2
00:24:40	2	2
00:24:41	2	2
00:24:42	2	2
00:24:43	2	2
00:24:44	2	2
00:24:45	2	2
00:24:46	2	2
00:24:47	2	2
00:24:48	2	2
00:24:49	2	2
00:24:50	2	2
00:24:51	2	2
00:24:52	2	2
00:24:53	2	2
00:24:54	2	2
00:24:55	2	2
00:24:56	2	2
00:24:57	2	2
00:24:58	2	2
00:24:59	2	2
00:25:00	2	2
00:25:01	2	2
00:25:02	2	2
00:25:03	2	2
00:25:04	2	2
00:25:05	2	2
00:25:06	2	2
00:25:07	2	2
00:25:08	2	2
00:25:09	2	2
00:25:10	2	2
00:25:11	2	2
00:25:12	2	2
00:25:13	2	2
00:25:14	2	2
00:25:15	2	2
00:25:16	2	2
00:25:17	2	2
00:25:18	2	2
00:25:19	2	2
00:25:20	2	2
00:25:21	2	2
00:25:22	2	2
00:25:23	2	2
00:25:24	2	2
00:25:25	2	2
00:25:26	2	2
00:25:27	2	2
00:25:28	2	2
00:25:29	2	2
00:25:30	999	999
00:25:31	999	999
00:25:32	999	999
00:25:33	999	999
00:25:34	999	999
00:25:35	999	999
00:25:36	999	999
00:25:37	999	999
00:25:38	999	999
00:25:39	999	999
00:25:40	999	999
00:25:41	999	999
00:25:42	999	999
00:25:43	999	999
00:25:44	999	999
00:25:45	999	999
00:25:46	999	999
00:25:47	999	999
00:25:48	999	999
00:25:49	999	999
00:25:50	999	999
00:25:51	999	999
00:25:52	999	999
00:25:53	999	999
00:25:54	999	999
00:25:55	999	999
00:25:56	999	999
00:25:57	999	999
00:25:58	999	999
00:25:59	999	999
00:26:00	2	2
00:26:01	2	2
00:26:02	2	2
00:26:03	2	2
00:26:04	2	2
00:26:05	2	2
00:26:06	2	2
00:26:07	2	2
00:26:08	2	2
00:26:09	2	2
00:26:10	2	2
00:26:11	2	2
00:26:12	2	2
00:26:13	2	2
00:26:14	2	2
00:26:15	2	2
00:26:16	2	2
00:26:17	2	2
00:26:18	2	2
00:26:19	2	2
00:26:20	2	2
00:26:21	2	2
00:26:22	2	2
00:26:23	2	2
00:26:24	2	2
00:26:25	2	2
00:26:26	2	2
00:26:27	2	2
00:26:28	2	2
00:26:29	2	2
00:26:30	2	2
00:26:31	2	2
00:26:32	2	2
00:26:33	2	2
00:26:34	2	2
00:26:35	2	2
00:26:36	2	2
00:26:37	2	2
00:26:38	2	2
00:26:39	2	2
00:26:40	2	2
00:26:41	2	2
00:26:42	2	2
00:26:43	2	2
00:26:44	2	2
00:26:45	2	2
00:26:46	2	2
00:26:47	2	2
00:26:48	2	2
00:26:49	2	2
00:26:50	2	2
00:26:51	2	2
00:26:52	2	2
00:26:53	2	2
00:26:54	2	2
00:26:55	2	2
00:26:56	2	2
00:26:57	2	2
00:26:58	2	2
00:26:59	2	2
00:27:00	999	999
00:27:01	999	999
00:27:02	999	999
00:27:03	999	999
00:27:04	999	999
00:27:05	999	999
00:27:06	999	999
00:27:07	999	999
00:27:08	999	999
00:27:09	999	999
00:27:10	999	999
00:27:11	999	999
00:27:12	999	999
00:27:13	999	999
00:27:14	999	999
00:27:15	999	999
00:27:16	999	999
00:27:17	999	999
00:27:18	999	999
00:27:19	999	999
00:27:20	999	999
00:27:21	999	999
00:27:22	999	999
00:27:23	999	999
00:27:24	999	999
00:27:25	999	999
00:27:26	999	999
00:27:27	999	999
00:27:28	999	999
00:27:29	999	999
00:27:30	999	999
00:27:31	999	999
00:27:32	999	999
00:27:33	999	999
00:27:34	999	999
00:27:35	999	999
00:27:36	999	999
00:27:37	999	999
00:27:38	999	999
00:27:39	999	999
00:27:40	999	999
00:27:41	999	999
00:27:42	999	999
00:27:43	999	999
00:27:44	999	999
00:27:45	999	999
00:27:46	999	999
00:27:47	999	999
00:27:48	999	999
00:27:49	999	999
00:27:50	999	999
00:27:51	999	999
00:27:52	999	999
00:27:53	999	999
00:27:54	999	999
00:27:55	999	999
00:27:56	999	999
00:27:57	999	999
00:27:58	999	999
00:27:59	999	999
00:28:00	41	3
00:28:01	41	3
00:28:02	41	41
00:28:03	41	41
00:28:04	41	41
00:28:05	41	41
00:28:06	41	41
00:28:07	41	41
00:28:08	41	41
00:28:09	41	41
00:28:10	41	41
00:28:11	41	41
00:28:12	41	41
00:28:13	41	41
00:28:14	41	41
00:28:15	41	41
00:28:16	41	41
00:28:17	41	41
00:28:18	41	41
00:28:19	41	41
00:28:20	41	41
00:28:21	41	41
00:28:22	41	42
00:28:23	41	42
00:28:24	41	42
00:28:25	41	42
00:28:26	41	42
00:28:27	41	42
00:28:28	41	42
00:28:29	41	42
00:28:30	41	42
00:28:31	41	42
00:28:32	41	41
00:28:33	41	41
00:28:34	41	41
00:28:35	41	41
00:28:36	41	41
00:28:37	41	41
00:28:38	41	41
00:28:39	41	41
00:28:40	41	41
00:28:41	41	41
00:28:42	41	41
00:28:43	41	41
00:28:44	41	41
00:28:45	41	41
00:28:46	41	41
00:28:47	41	41
00:28:48	41	41
00:28:49	41	41
00:28:50	41	41
00:28:51	41	41
00:28:52	41	41
00:28:53	41	41
00:28:54	41	41
00:28:55	41	41
00:28:56	41	41
00:28:57	41	41
00:28:58	41	41
00:28:59	41	41
00:29:00	999	999
00:29:01	999	999
00:29:02	999	999
00:29:03	999	999
00:29:04	999	999
00:29:05	999	999
00:29:06	999	999
00:29:07	999	999
00:29:08	999	999
00:29:09	999	999
00:29:10	999	999
00:29:11	999	999
00:29:12	999	999
00:29:13	999	999
00:29:14	999	999
00:29:15	999	999
00:29:16	999	999
00:29:17	999	999
00:29:18	999	999
00:29:19	999	999
00:29:20	999	999
00:29:21	999	999
00:29:22	999	999
00:29:23	999	999
00:29:24	999	999
00:29:25	999	999
00:29:26	999	999
00:29:27	999	999
00:29:28	999	999
00:29:29	999	999
00:29:30	999	999
00:29:31	999	999
00:29:32	999	999
00:29:33	999	999
00:29:34	999	999
00:29:35	999	999
00:29:36	999	999
00:29:37	999	999
00:29:38	999	999
00:29:39	999	999
00:29:40	999	999
00:29:41	999	999
00:29:42	999	999
00:29:43	999	999
00:29:44	999	999
00:29:45	999	999
00:29:46	999	999
00:29:47	999	999
00:29:48	999	999
00:29:49	999	999
00:29:50	999	999
00:29:51	999	999
00:29:52	999	999
00:29:53	999	999
00:29:54	999	999
00:29:55	999	999
00:29:56	999	999
00:29:57	999	999
00:29:58	999	999
00:29:59	999	999
00:30:00	2	2
00:30:01	2	2
00:30:02	2	3
00:30:03	2	3
00:30:04	2	3
00:30:05	41	3
00:30:06	41	3
00:30:07	41	41
00:30:08	41	41
00:30:09	41	41
00:30:10	41	41
00:30:11	41	41
00:30:12	41	41
00:30:13	2	41
00:30:14	2	41
00:30:15	2	41
00:30:16	2	41
00:30:17	2	3
00:30:18	2	3
00:30:19	2	3
00:30:20	2	3
00:30:21	2	3
00:30:22	41	3
00:30:23	41	3
00:30:24	41	3
00:30:25	41	3
00:30:26	41	3
00:30:27	41	41
00:30:28	41	41
00:30:29	41	41
00:30:30	41	41
00:30:31	41	41
00:30:32	41	3
00:30:33	2	3
00:30:34	2	3
00:30:35	2	3
00:30:36	41	3
00:30:37	41	41
00:30:38	41	41
00:30:39	41	41
00:30:40	41	41
00:30:41	2	41
00:30:42	2	41
00:30:43	2	41
00:30:44	2	41
00:30:45	2	41
00:30:46	2	41
00:30:47	2	41
00:30:48	41	41
00:30:49	41	41
00:30:50	41	41
00:30:51	41	41
00:30:52	41	41
00:30:53	41	41
00:30:54	41	41
00:30:55	41	41
00:30:56	41	41
00:30:57	41	3
00:30:58	2	3
00:30:59	2	3
00:31:00	999	999
00:31:01	999	999
00:31:02	999	999
00:31:03	999	999
00:31:04	999	999
00:31:05	999	999
00:31:06	999	999
00:31:07	999	999
00:31:08	999	999
00:31:09	999	999
00:31:10	999	999
00:31:11	999	999
00:31:12	999	999
00:31:13	999	999
00:31:14	999	999
00:31:15	999	999
00:31:16	999	999
00:31:17	999	999
00:31:18	999	999
00:31:19	999	999
00:31:20	999	999
00:31:21	999	999
00:31:22	999	999
00:31:23	999	999
00:31:24	999	999
00:31:25	999	999
00:31:26	999	999
00:31:27	999	999
00:31:28	999	999
00:31:29	999	999
00:31:30	999	999
00:31:31	999	999
00:31:32	999	999
00:31:33	999	999
00:31:34	999	999
00:31:35	999	999
00:31:36	999	999
00:31:37	999	999
00:31:38	999	999
00:31:39	999	999
00:31:40	999	999
00:31:41	999	999
00:31:42	999	999
00:31:43	999	999
00:31:44	999	999
00:31:45	999	999
00:31:46	999	999
00:31:47	999	999
00:31:48	999	999
00:31:49	999	999
00:31:50	999	999
00:31:51	999	999
00:31:52	999	999
00:31:53	999	999
00:31:54	999	999
00:31:55	999	999
00:31:56	999	999
00:31:57	999	999
00:31:58	999	999
00:31:59	999	999
00:32:00	999	999
00:32:01	999	999
00:32:02	999	999
00:32:03	999	999
00:32:04	999	999
00:32:05	999	999
00:32:06	999	999
00:32:07	999	999
00:32:08	999	999
00:32:09	999	999
00:32:10	999	999
00:32:11	999	999
00:32:12	999	999
00:32:13	999	999
00:32:14	999	999
00:32:15	999	999
00:32:16	999	999
00:32:17	999	999
00:32:18	999	999
00:32:19	999	999
00:32:20	999	999
00:32:21	999	999
00:32:22	999	999
00:32:23	999	999
00:32:24	999	999
00:32:25	999	999
00:32:26	999	999
00:32:27	999	999
00:32:28	999	999
00:32:29	999	999
00:32:30	999	999
00:32:31	999	999
00:32:32	999	999
00:32:33	999	999
00:32:34	999	999
00:32:35	999	999
00:32:36	999	999
00:32:37	999	999
00:32:38	999	999
00:32:39	999	999
00:32:40	999	999
00:32:41	999	999
00:32:42	999	999
00:32:43	999	999
00:32:44	999	999
00:32:45	999	999
00:32:46	999	999
00:32:47	999	999
00:32:48	999	999
00:32:49	999	999
00:32:50	999	999
00:32:51	999	999
00:32:52	999	999
00:32:53	999	999
00:32:54	999	999
00:32:55	999	999
00:32:56	999	999
00:32:57	999	999
00:32:58	999	999
00:32:59	999	999
00:33:00	999	999
00:33:01	999	999
00:33:02	999	999
00:33:03	999	999
00:33:04	999	999
00:33:05	999	999
00:33:06	999	999
00:33:07	999	999
00:33:08	999	999
00:33:09	999	999
00:33:10	999	999
00:33:11	999	999
00:33:12	999	999
00:33:13	999	999
00:33:14	999	999
00:33:15	999	999
00:33:16	999	999
00:33:17	999	999
00:33:18	999	999
[truncated: 102 more rows]

## Sheet: P104
stopwatch	Video	A8
00:00:00	999	999
00:00:01	999	999
00:00:02	999	999
00:00:03	999	999
00:00:04	999	999
00:00:05	999	999
00:00:06	999	999
00:00:07	999	999
00:00:08	999	999
00:00:09	999	999
00:00:10	999	999
00:00:11	999	999
00:00:12	999	999
00:00:13	999	999
00:00:14	999	999
00:00:15	999	999
00:00:16	999	999
00:00:17	999	999
00:00:18	999	999
00:00:19	999	999
00:00:20	999	999
00:00:21	999	999
00:00:22	999	999
00:00:23	999	999
00:00:24	999	999
00:00:25	999	999
00:00:26	999	999
00:00:27	999	999
00:00:28	999	999
00:00:29	999	999
00:00:30	999	999
00:00:31	999	999
00:00:32	999	999
00:00:33	999	999
00:00:34	999	999
00:00:35	999	999
00:00:36	999	999
00:00:37	999	999
00:00:38	999	999
00:00:39	999	999
00:00:40	999	999
00:00:41	999	999
00:00:42	999	999
00:00:43	999	999
00:00:44	999	999
00:00:45	999	999
00:00:46	999	999
00:00:47	999	999
00:00:48	999	999
00:00:49	999	999
00:00:50	999	999
00:00:51	999	999
00:00:52	999	999
00:00:53	999	999
00:00:54	999	999
00:00:55	999	999
00:00:56	999	999
00:00:57	999	999
00:00:58	999	999
00:00:59	999	999
00:01:00	999	999
00:01:01	999	999
00:01:02	999	999
00:01:03	999	999
00:01:04	999	999
00:01:05	999	999
00:01:06	999	999
00:01:07	999	999
00:01:08	999	999
00:01:09	999	999
00:01:10	999	999
00:01:11	999	999
00:01:12	999	999
00:01:13	999	999
00:01:14	999	999
00:01:15	999	999
00:01:16	999	999
00:01:17	999	999
00:01:18	999	999
00:01:19	999	999
00:01:20	999	999
00:01:21	999	999
00:01:22	999	999
00:01:23	999	999
00:01:24	999	999
00:01:25	41	5
00:01:26	41	5
00:01:27	41	5
00:01:28	41	5
00:01:29	41	5
00:01:30	41	5
00:01:31	41	5
00:01:32	41	5
00:01:33	41	5
00:01:34	41	5
00:01:35	41	5
00:01:36	41	5
00:01:37	41	5
00:01:38	41	5
00:01:39	41	5
00:01:40	41	5
00:01:41	41	5
00:01:42	41	5
00:01:43	41	5
00:01:44	41	5
00:01:45	41	5
00:01:46	41	5
00:01:47	41	5
00:01:48	41	5
00:01:49	41	5
00:01:50	41	5
00:01:51	41	5
00:01:52	41	5
00:01:53	41	5
00:01:54	41	5
00:01:55	41	5
00:01:56	41	5
00:01:57	41	5
00:01:58	41	5
00:01:59	41	5
00:02:00	41	5
00:02:01	41	5
00:02:02	41	5
00:02:03	41	5
00:02:04	41	5
00:02:05	41	5
00:02:06	41	5
00:02:07	41	5
00:02:08	41	5
00:02:09	41	5
00:02:10	41	5
00:02:11	41	5
00:02:12	41	5
00:02:13	41	5
00:02:14	41	5
00:02:15	41	5
00:02:16	41	5
00:02:17	41	5
00:02:18	41	5
00:02:19	41	5
00:02:20	41	5
00:02:21	41	5
00:02:22	41	5
00:02:23	41	5
00:02:24	41	5
00:02:25	999	999
00:02:26	999	999
00:02:27	999	999
00:02:28	999	999
00:02:29	999	999
00:02:30	999	999
00:02:31	999	999
00:02:32	999	999
00:02:33	999	999
00:02:34	999	999
00:02:35	999	999
00:02:36	999	999
00:02:37	999	999
00:02:38	999	999
00:02:39	999	999
00:02:40	999	999
00:02:41	999	999
00:02:42	999	999
00:02:43	999	999
00:02:44	999	999
00:02:45	999	999
00:02:46	999	999
00:02:47	999	999
00:02:48	999	999
00:02:49	999	999
00:02:50	41	41
00:02:51	41	41
00:02:52	41	41
00:02:53	41	5
00:02:54	41	5
00:02:55	41	5
00:02:56	41	5
00:02:57	41	5
00:02:58	41	5
00:02:59	41	5
00:03:00	41	5
00:03:01	41	5
00:03:02	41	5
00:03:03	41	5
00:03:04	41	5
00:03:05	41	5
00:03:06	41	5
00:03:07	41	5
00:03:08	41	5
00:03:09	41	5
00:03:10	41	5
00:03:11	41	5
00:03:12	41	5
00:03:13	41	5
00:03:14	41	5
00:03:15	41	5
00:03:16	41	5
00:03:17	41	5
00:03:18	41	5
00:03:19	41	5
00:03:20	41	5
00:03:21	41	5
00:03:22	41	5
00:03:23	41	5
00:03:24	41	5
00:03:25	41	5
00:03:26	41	5
00:03:27	41	5
00:03:28	41	5
00:03:29	41	5
00:03:30	41	5
00:03:31	41	5
00:03:32	41	5
00:03:33	41	5
00:03:34	41	5
00:03:35	41	5
00:03:36	41	5
00:03:37	41	5
00:03:38	41	5
00:03:39	41	5
00:03:40	41	5
00:03:41	41	5
00:03:42	41	5
00:03:43	41	5
00:03:44	41	5
00:03:45	41	5
00:03:46	41	5
00:03:47	41	5
00:03:48	41	5
00:03:49	41	5
00:03:50	999	999
00:03:51	999	999
00:03:52	999	999
00:03:53	999	999
00:03:54	999	999
00:03:55	999	999
00:03:56	999	999
00:03:57	999	999
00:03:58	999	999
00:03:59	999	999
00:04:00	999	999
00:04:01	999	999
00:04:02	999	999
00:04:03	999	999
00:04:04	999	999
00:04:05	999	999
00:04:06	999	999
00:04:07	999	999
00:04:08	999	999
00:04:09	999	999
00:04:10	999	999
00:04:11	999	999
00:04:12	999	999
00:04:13	999	999
00:04:14	999	999
00:04:15	999	999
00:04:16	999	999
00:04:17	999	999
00:04:18	999	999
00:04:19	999	999
00:04:20	999	999
00:04:21	999	999
00:04:22	999	999
00:04:23	999	999
00:04:24	999	999
00:04:25	999	999
00:04:26	999	999
00:04:27	999	999
00:04:28	999	999
00:04:29	999	999
00:04:30	999	999
00:04:31	999	999
00:04:32	999	999
00:04:33	999	999
00:04:34	999	999
00:04:35	999	999
00:04:36	999	999
00:04:37	999	999
00:04:38	999	999
00:04:39	999	999
00:04:40	999	999
00:04:41	41	41
00:04:42	41	41
00:04:43	41	41
00:04:44	41	41
00:04:45	41	41
00:04:46	41	41
00:04:47	41	41
00:04:48	41	41
00:04:49	41	41
00:04:50	41	41
00:04:51	41	41
00:04:52	41	41
00:04:53	41	41
00:04:54	41	41
00:04:55	41	41
00:04:56	41	41
00:04:57	41	41
00:04:58	41	42
00:04:59	41	42
00:05:00	41	42
00:05:01	41	42
00:05:02	41	42
00:05:03	41	42
00:05:04	41	42
00:05:05	41	42
00:05:06	41	42
00:05:07	41	42
00:05:08	41	41
00:05:09	41	41
00:05:10	41	41
00:05:11	41	41
00:05:12	41	41
00:05:13	41	41
00:05:14	41	41
00:05:15	41	41
00:05:16	41	41
00:05:17	41	41
00:05:18	41	41
00:05:19	41	41
00:05:20	41	41
00:05:21	41	41
00:05:22	41	41
00:05:23	41	41
00:05:24	41	41
00:05:25	41	41
00:05:26	41	41
00:05:27	41	41
00:05:28	41	41
00:05:29	41	41
00:05:30	41	41
00:05:31	41	41
00:05:32	41	41
00:05:33	41	42
00:05:34	41	42
00:05:35	41	42
00:05:36	41	42
00:05:37	41	42
00:05:38	41	42
00:05:39	41	42
00:05:40	41	42
00:05:41	999	999
00:05:42	999	999
00:05:43	999	999
00:05:44	999	999
00:05:45	999	999
00:05:46	999	999
00:05:47	999	999
00:05:48	999	999
00:05:49	999	999
00:05:50	999	999
00:05:51	999	999
00:05:52	999	999
00:05:53	999	999
00:05:54	999	999
00:05:55	999	999
00:05:56	999	999
00:05:57	999	999
00:05:58	999	999
00:05:59	999	999
00:06:00	999	999
00:06:01	999	999
00:06:02	999	999
00:06:03	999	999
00:06:04	999	999
00:06:05	999	999
00:06:06	999	999
00:06:07	999	999
00:06:08	999	999
00:06:09	999	999
00:06:10	999	999
00:06:11	999	999
00:06:12	999	999
00:06:13	999	999
00:06:14	999	999
00:06:15	999	999
00:06:16	999	999
00:06:17	999	999
00:06:18	999	999
00:06:19	999	999
00:06:20	999	999
00:06:21	999	999
00:06:22	999	999
00:06:23	999	999
00:06:24	999	999
00:06:25	999	999
00:06:26	999	999
00:06:27	999	999
00:06:28	999	999
00:06:29	999	999
00:06:30	999	999
00:06:31	42	41
00:06:32	42	41
00:06:33	42	41
00:06:34	42	41
00:06:35	42	41
00:06:36	42	41
00:06:37	42	41
00:06:38	42	42
00:06:39	42	42
00:06:40	42	42
00:06:41	42	42
00:06:42	42	42
00:06:43	42	42
00:06:44	42	42
00:06:45	42	42
00:06:46	42	42
00:06:47	42	42
00:06:48	42	41
00:06:49	42	41
00:06:50	42	41
00:06:51	42	41
00:06:52	42	41
00:06:53	42	41
00:06:54	42	41
00:06:55	42	41
00:06:56	42	41
00:06:57	42	41
00:06:58	42	41
00:06:59	42	41
00:07:00	42	41
00:07:01	42	41
00:07:02	42	41
00:07:03	42	41
00:07:04	42	41
00:07:05	42	41
00:07:06	42	41
00:07:07	42	41
00:07:08	42	41
00:07:09	42	41
00:07:10	42	41
00:07:11	42	41
00:07:12	42	41
00:07:13	42	42
00:07:14	42	42
00:07:15	42	42
00:07:16	42	42
00:07:17	42	42
00:07:18	42	42
00:07:19	42	42
00:07:20	42	42
00:07:21	42	42
00:07:22	42	42
00:07:23	42	41
00:07:24	42	41
00:07:25	42	41
00:07:26	42	41
00:07:27	42	41
00:07:28	42	41
00:07:29	42	41
00:07:30	42	41
00:07:31	999	999
00:07:32	999	999
00:07:33	999	999
00:07:34	999	999
00:07:35	999	999
00:07:36	999	999
00:07:37	999	999
00:07:38	999	999
00:07:39	999	999
00:07:40	999	999
00:07:41	999	999
00:07:42	999	999
00:07:43	999	999
00:07:44	999	999
00:07:45	999	999
00:07:46	999	999
00:07:47	999	999
00:07:48	999	999
00:07:49	999	999
00:07:50	999	999
00:07:51	999	999
00:07:52	999	999
00:07:53	999	999
00:07:54	999	999
00:07:55	999	999
00:07:56	999	999
00:07:57	999	999
00:07:58	999	999
00:07:59	999	999
00:08:00	999	999
00:08:01	999	999
00:08:02	999	999
00:08:03	999	999
00:08:04	999	999
00:08:05	999	999
00:08:06	999	999
00:08:07	999	999
00:08:08	999	999
00:08:09	999	999
00:08:10	999	999
00:08:11	999	999
00:08:12	999	999
00:08:13	999	999
00:08:14	999	999
00:08:15	999	999
00:08:16	999	999
00:08:17	999	999
00:08:18	999	999
00:08:19	999	999
00:08:20	999	999
00:08:21	999	999
00:08:22	999	999
00:08:23	999	999
00:08:24	999	999
00:08:25	999	999
00:08:26	999	999
00:08:27	999	999
00:08:28	999	999
00:08:29	999	999
00:08:30	999	999
00:08:31	999	999
00:08:32	999	999
00:08:33	999	999
00:08:34	999	999
00:08:35	999	999
00:08:36	999	999
00:08:37	999	999
00:08:38	999	999
00:08:39	999	999
00:08:40	999	999
00:08:41	999	999
00:08:42	999	999
00:08:43	999	999
00:08:44	999	999
00:08:45	999	999
00:08:46	999	999
00:08:47	999	999
00:08:48	999	999
00:08:49	999	999
00:08:50	999	999
00:08:51	999	999
00:08:52	999	999
00:08:53	999	999
00:08:54	999	999
00:08:55	999	999
00:08:56	999	999
00:08:57	999	999
00:08:58	999	999
00:08:59	999	999
00:09:00	999	999
00:09:01	999	999
00:09:02	999	999
00:09:03	999	999
00:09:04	999	999
00:09:05	999	999
00:09:06	999	999
00:09:07	999	999
00:09:08	999	999
00:09:09	999	999
00:09:10	999	999
00:09:11	999	999
00:09:12	999	999
00:09:13	999	999
00:09:14	999	999
00:09:15	999	999
00:09:16	999	999
00:09:17	999	999
00:09:18	999	999
00:09:19	999	999
00:09:20	999	999
00:09:21	999	999
00:09:22	999	999
00:09:23	999	999
00:09:24	999	999
00:09:25	999	999
00:09:26	999	999
00:09:27	999	999
00:09:28	999	999
00:09:29	999	999
00:09:30	999	999
00:09:31	999	999
00:09:32	999	999
00:09:33	999	999
00:09:34	999	999
00:09:35	999	999
00:09:36	999	999
00:09:37	999	999
00:09:38	999	999
00:09:39	999	999
00:09:40	999	999
00:09:41	999	999
00:09:42	999	999
00:09:43	999	999
00:09:44	999	999
00:09:45	999	999
00:09:46	999	999
00:09:47	999	999
00:09:48	999	999
00:09:49	999	999
00:09:50	999	999
00:09:51	999	999
00:09:52	999	999
00:09:53	999	999
00:09:54	999	999
00:09:55	999	999
00:09:56	999	999
00:09:57	999	999
00:09:58	999	999
00:09:59	999	999
00:10:00	999	999
00:10:01	999	999
00:10:02	999	999
00:10:03	999	999
00:10:04	999	999
00:10:05	999	999
00:10:06	999	999
00:10:07	999	999
00:10:08	999	999
00:10:09	999	999
00:10:10	41	42
00:10:11	41	42
00:10:12	41	42
00:10:13	41	42
00:10:14	41	42
00:10:15	41	42
00:10:16	41	42
00:10:17	41	42
00:10:18	41	41
00:10:19	41	41
00:10:20	41	41
00:10:21	41	41
00:10:22	41	41
00:10:23	41	41
00:10:24	41	41
00:10:25	41	41
00:10:26	41	41
00:10:27	41	41
00:10:28	41	41
00:10:29	41	41
00:10:30	41	41
00:10:31	41	41
00:10:32	41	41
00:10:33	41	41
00:10:34	41	41
00:10:35	41	41
00:10:36	41	41
00:10:37	41	41
00:10:38	41	41
00:10:39	41	41
00:10:40	41	41
00:10:41	41	41
00:10:42	41	41
00:10:43	41	42
00:10:44	41	42
00:10:45	41	42
00:10:46	41	42
00:10:47	41	42
00:10:48	41	42
00:10:49	41	42
00:10:50	41	42
00:10:51	41	42
00:10:52	41	42
00:10:53	41	41
00:10:54	41	41
00:10:55	41	41
00:10:56	41	41
00:10:57	41	41
00:10:58	41	41
00:10:59	41	41
00:11:00	41	41
00:11:01	41	41
00:11:02	41	41
00:11:03	41	41
00:11:04	41	41
00:11:05	41	41
00:11:06	41	41
00:11:07	41	41
00:11:08	41	41
00:11:09	41	41
00:11:10	999	999
00:11:11	999	999
00:11:12	999	999
00:11:13	999	999
00:11:14	999	999
00:11:15	999	999
00:11:16	999	999
00:11:17	999	999
00:11:18	999	999
00:11:19	999	999
00:11:20	999	999
00:11:21	999	999
00:11:22	999	999
00:11:23	999	999
00:11:24	999	999
00:11:25	999	999
00:11:26	999	999
00:11:27	999	999
00:11:28	999	999
00:11:29	999	999
00:11:30	999	999
00:11:31	999	999
00:11:32	999	999
00:11:33	999	999
00:11:34	999	999
00:11:35	999	999
00:11:36	999	999
00:11:37	999	999
00:11:38	999	999
00:11:39	999	999
00:11:40	999	999
00:11:41	999	999
00:11:42	999	999
00:11:43	999	999
00:11:44	999	999
00:11:45	999	999
00:11:46	999	999
00:11:47	999	999
00:11:48	999	999
00:11:49	999	999
00:11:50	999	999
00:11:51	999	999
00:11:52	999	999
00:11:53	999	999
00:11:54	999	999
00:11:55	999	999
00:11:56	999	999
00:11:57	999	999
00:11:58	999	999
00:11:59	999	999
00:12:00	999	999
00:12:01	999	999
00:12:02	999	999
00:12:03	999	999
00:12:04	999	999
00:12:05	999	999
00:12:06	999	999
00:12:07	999	999
00:12:08	999	999
00:12:09	999	999
00:12:10	999	999
00:12:11	999	999
00:12:12	999	999
00:12:13	999	999
00:12:14	999	999
00:12:15	999	999
00:12:16	999	999
00:12:17	999	999
00:12:18	999	999
00:12:19	999	999
00:12:20	999	999
00:12:21	999	999
00:12:22	999	999
00:12:23	999	999
00:12:24	999	999
00:12:25	999	999
00:12:26	999	999
00:12:27	999	999
00:12:28	999	999
00:12:29	999	999
00:12:30	999	999
00:12:31	999	999
00:12:32	999	999
00:12:33	999	999
00:12:34	999	999
00:12:35	999	999
00:12:36	999	999
00:12:37	999	999
00:12:38	999	999
00:12:39	999	999
00:12:40	999	999
00:12:41	999	999
00:12:42	999	999
00:12:43	999	999
00:12:44	999	999
00:12:45	999	999
00:12:46	999	999
00:12:47	999	999
00:12:48	999	999
00:12:49	999	999
00:12:50	999	999
00:12:51	999	999
00:12:52	999	999
00:12:53	999	999
00:12:54	999	999
00:12:55	999	999
00:12:56	999	999
00:12:57	999	999
00:12:58	999	999
00:12:59	999	999
00:13:00	41	3
00:13:01	41	3
00:13:02	41	3
00:13:03	41	5
00:13:04	41	5
00:13:05	41	5
00:13:06	41	5
00:13:07	41	5
00:13:08	41	5
00:13:09	41	5
00:13:10	41	5
00:13:11	41	5
00:13:12	41	5
00:13:13	41	5
00:13:14	41	5
00:13:15	41	5
00:13:16	41	5
00:13:17	41	5
00:13:18	41	5
00:13:19	41	5
00:13:20	41	5
00:13:21	41	5
00:13:22	41	5
00:13:23	41	5
00:13:24	41	5
00:13:25	41	5
00:13:26	41	5
00:13:27	41	5
00:13:28	41	5
00:13:29	41	5
00:13:30	41	5
00:13:31	41	5
00:13:32	41	5
00:13:33	41	5
00:13:34	41	5
00:13:35	41	5
00:13:36	41	5
00:13:37	41	5
00:13:38	41	5
00:13:39	41	5
00:13:40	41	5
00:13:41	41	5
00:13:42	41	5
00:13:43	41	5
00:13:44	41	5
00:13:45	41	5
00:13:46	41	5
00:13:47	41	5
00:13:48	41	5
00:13:49	41	5
00:13:50	41	5
00:13:51	41	5
00:13:52	41	5
00:13:53	41	5
00:13:54	41	5
00:13:55	41	5
00:13:56	41	5
00:13:57	41	5
00:13:58	41	5
00:13:59	41	5
00:14:00	999	999
00:14:01	999	999
00:14:02	999	999
00:14:03	999	999
00:14:04	999	999
00:14:05	999	999
00:14:06	999	999
00:14:07	999	999
00:14:08	999	999
00:14:09	999	999
00:14:10	999	999
00:14:11	999	999
00:14:12	999	999
00:14:13	999	999
00:14:14	999	999
00:14:15	999	999
00:14:16	999	999
00:14:17	999	999
00:14:18	999	999
00:14:19	999	999
00:14:20	999	999
00:14:21	999	999
00:14:22	999	999
00:14:23	999	999
00:14:24	999	999
00:14:25	999	999
00:14:26	999	999
00:14:27	999	999
00:14:28	999	999
00:14:29	999	999
00:14:30	41	3
00:14:31	41	3
00:14:32	41	3
00:14:33	41	41
00:14:34	41	41
00:14:35	41	41
00:14:36	41	41
00:14:37	41	41
00:14:38	41	41
00:14:39	41	41
00:14:40	41	41
00:14:41	41	41
00:14:42	41	41
00:14:43	41	42
00:14:44	41	42
00:14:45	41	42
00:14:46	41	42
00:14:47	41	42
00:14:48	41	42
00:14:49	41	42
00:14:50	41	42
00:14:51	41	42
00:14:52	41	42
00:14:53	41	41
00:14:54	41	41
00:14:55	41	41
00:14:56	41	41
00:14:57	41	41
00:14:58	41	41
00:14:59	41	41
00:15:00	41	41
00:15:01	41	41
00:15:02	41	41
00:15:03	41	41
00:15:04	41	41
00:15:05	41	41
00:15:06	41	41
00:15:07	41	41
00:15:08	41	41
00:15:09	41	41
00:15:10	41	41
00:15:11	41	41
00:15:12	41	41
00:15:13	41	41
00:15:14	41	41
00:15:15	41	41
00:15:16	41	41
00:15:17	41	41
00:15:18	41	42
00:15:19	41	42
00:15:20	41	42
00:15:21	41	42
00:15:22	41	42
00:15:23	41	42
00:15:24	41	42
00:15:25	41	42
00:15:26	41	42
00:15:27	41	42
00:15:28	41	41
00:15:29	41	41
00:15:30	999	999
00:15:31	999	999
00:15:32	999	999
00:15:33	999	999
00:15:34	999	999
00:15:35	999	999
00:15:36	999	999
00:15:37	999	999
00:15:38	999	999
00:15:39	999	999
00:15:40	999	999
00:15:41	999	999
00:15:42	999	999
00:15:43	999	999
00:15:44	999	999
00:15:45	999	999
00:15:46	999	999
00:15:47	999	999
00:15:48	999	999
00:15:49	999	999
00:15:50	999	999
00:15:51	999	999
00:15:52	999	999
00:15:53	999	999
00:15:54	999	999
00:15:55	999	999
00:15:56	999	999
00:15:57	999	999
00:15:58	999	999
00:15:59	999	999
00:16:00	42	3
00:16:01	42	3
00:16:02	42	3
00:16:03	42	41
00:16:04	42	41
00:16:05	42	41
00:16:06	42	41
00:16:07	42	41
00:16:08	42	41
00:16:09	42	41
00:16:10	42	41
00:16:11	42	41
00:16:12	42	41
00:16:13	42	42
00:16:14	42	42
00:16:15	42	42
00:16:16	42	42
00:16:17	42	42
00:16:18	42	42
00:16:19	42	42
00:16:20	42	42
00:16:21	42	42
00:16:22	42	42
00:16:23	42	42
00:16:24	42	42
00:16:25	42	42
00:16:26	42	42
00:16:27	42	42
00:16:28	42	42
00:16:29	42	42
00:16:30	42	42
00:16:31	42	42
00:16:32	42	42
00:16:33	42	42
00:16:34	42	42
00:16:35	42	42
00:16:36	42	42
00:16:37	42	42
00:16:38	42	41
00:16:39	42	41
00:16:40	42	41
00:16:41	42	41
00:16:42	42	41
00:16:43	42	41
00:16:44	42	41
00:16:45	42	41
00:16:46	42	41
00:16:47	42	41
00:16:48	42	41
00:16:49	42	41
00:16:50	42	41
00:16:51	42	41
00:16:52	42	41
00:16:53	42	41
00:16:54	42	41
00:16:55	42	41
00:16:56	42	41
00:16:57	42	41
00:16:58	42	41
00:16:59	42	41
00:17:00	999	999
00:17:01	999	999
00:17:02	999	999
00:17:03	999	999
00:17:04	999	999
00:17:05	999	999
00:17:06	999	999
00:17:07	999	999
00:17:08	999	999
00:17:09	999	999
00:17:10	999	999
00:17:11	999	999
00:17:12	999	999
00:17:13	999	999
00:17:14	999	999
00:17:15	999	999
00:17:16	999	999
00:17:17	999	999
00:17:18	999	999
00:17:19	999	999
00:17:20	999	999
00:17:21	999	999
00:17:22	999	999
00:17:23	999	999
00:17:24	999	999
00:17:25	999	999
00:17:26	999	999
00:17:27	999	999
00:17:28	999	999
00:17:29	999	999
00:17:30	999	999
00:17:31	999	999
00:17:32	999	999
00:17:33	999	999
00:17:34	999	999
00:17:35	999	999
00:17:36	999	999
00:17:37	999	999
00:17:38	999	999
00:17:39	999	999
00:17:40	999	999
00:17:41	999	999
00:17:42	999	999
00:17:43	999	999
00:17:44	999	999
00:17:45	5	3
00:17:46	5	3
00:17:47	5	3
00:17:48	5	5
00:17:49	5	5
00:17:50	5	5
00:17:51	5	5
00:17:52	5	5
00:17:53	5	5
00:17:54	5	5
00:17:55	5	5
00:17:56	5	5
00:17:57	5	5
00:17:58	5	5
00:17:59	5	5
00:18:00	5	5
00:18:01	5	5
00:18:02	5	5
00:18:03	5	5
00:18:04	5	5
00:18:05	5	5
00:18:06	5	5
00:18:07	5	5
00:18:08	5	5
00:18:09	5	5
00:18:10	5	5
00:18:11	5	5
00:18:12	5	5
00:18:13	5	5
00:18:14	5	5
00:18:15	5	5
00:18:16	5	5
00:18:17	5	5
00:18:18	5	5
00:18:19	5	5
00:18:20	5	5
00:18:21	5	5
00:18:22	5	5
00:18:23	5	5
00:18:24	5	5
00:18:25	5	5
00:18:26	5	5
00:18:27	5	5
00:18:28	5	5
00:18:29	5	5
00:18:30	5	5
00:18:31	5	5
00:18:32	5	5
00:18:33	5	5
00:18:34	5	5
00:18:35	5	5
00:18:36	5	5
00:18:37	5	5
00:18:38	5	5
00:18:39	5	5
00:18:40	5	5
00:18:41	5	5
00:18:42	5	5
00:18:43	5	5
00:18:44	5	5
00:18:45	999	999
00:18:46	999	999
00:18:47	999	999
00:18:48	999	999
00:18:49	999	999
00:18:50	999	999
00:18:51	999	999
00:18:52	999	999
00:18:53	999	999
00:18:54	999	999
00:18:55	999	999
00:18:56	999	999
00:18:57	999	999
00:18:58	999	999
00:18:59	999	999
00:19:00	999	999
00:19:01	999	999
00:19:02	999	999
00:19:03	999	999
00:19:04	999	999
00:19:05	999	999
00:19:06	999	999
00:19:07	999	999
00:19:08	999	999
00:19:09	999	999
00:19:10	999	999
00:19:11	999	999
00:19:12	999	999
00:19:13	999	999
00:19:14	999	999
00:19:15	999	999
00:19:16	999	999
00:19:17	999	999
00:19:18	999	999
00:19:19	999	999
00:19:20	999	999
00:19:21	999	999
00:19:22	999	999
00:19:23	999	999
00:19:24	999	999
00:19:25	999	999
00:19:26	999	999
00:19:27	999	999
00:19:28	999	999
00:19:29	999	999
00:19:30	999	999
00:19:31	999	999
00:19:32	999	999
00:19:33	999	999
00:19:34	999	999
00:19:35	999	999
00:19:36	999	999
00:19:37	999	999
00:19:38	999	999
00:19:39	999	999
00:19:40	999	999
00:19:41	999	999
00:19:42	999	999
00:19:43	999	999
00:19:44	999	999
00:19:45	5	3
00:19:46	5	3
00:19:47	5	3
00:19:48	5	41
00:19:49	5	41
00:19:50	5	41
00:19:51	5	41
00:19:52	5	41
00:19:53	5	42
00:19:54	5	42
00:19:55	5	42
00:19:56	5	42
00:19:57	5	42
00:19:58	5	42
00:19:59	5	42
00:20:00	5	42
00:20:01	5	42
00:20:02	5	42
00:20:03	5	41
00:20:04	5	41
00:20:05	5	41
00:20:06	5	41
00:20:07	5	41
00:20:08	5	41
00:20:09	5	41
00:20:10	5	41
00:20:11	5	41
00:20:12	5	41
00:20:13	5	41
00:20:14	5	41
00:20:15	5	41
00:20:16	5	41
00:20:17	5	41
00:20:18	5	41
00:20:19	5	41
00:20:20	5	41
00:20:21	5	41
00:20:22	5	41
00:20:23	5	41
00:20:24	5	41
00:20:25	5	41
00:20:26	5	41
00:20:27	5	41
00:20:28	5	42
00:20:29	5	42
00:20:30	5	42
00:20:31	5	42
00:20:32	5	42
00:20:33	5	42
00:20:34	5	42
00:20:35	5	42
00:20:36	5	42
00:20:37	5	42
00:20:38	5	41
00:20:39	5	41
00:20:40	5	41
00:20:41	5	41
00:20:42	5	41
00:20:43	5	41
00:20:44	5	41
00:20:45	999	999
00:20:46	999	999
00:20:47	999	999
00:20:48	999	999
00:20:49	999	999
00:20:50	999	999
00:20:51	999	999
00:20:52	999	999
00:20:53	999	999
00:20:54	999	999
00:20:55	999	999
00:20:56	999	999
00:20:57	999	999
00:20:58	999	999
00:20:59	999	999
00:21:00	999	999
00:21:01	999	999
00:21:02	999	999
00:21:03	999	999
00:21:04	999	999
00:21:05	999	999
00:21:06	999	999
00:21:07	999	999
00:21:08	999	999
00:21:09	999	999
00:21:10	999	999
00:21:11	999	999
00:21:12	999	999
00:21:13	999	999
00:21:14	999	999
00:21:15	999	999
00:21:16	999	999
00:21:17	999	999
00:21:18	999	999
00:21:19	999	999
00:21:20	999	999
00:21:21	999	999
00:21:22	999	999
00:21:23	999	999
00:21:24	999	999
00:21:25	999	999
00:21:26	999	999
00:21:27	999	999
00:21:28	999	999
00:21:29	999	999
00:21:30	999	999
00:21:31	999	999
00:21:32	999	999
00:21:33	999	999
00:21:34	999	999
00:21:35	999	999
00:21:36	999	999
00:21:37	999	999
00:21:38	999	999
00:21:39	999	999
00:21:40	999	999
00:21:41	999	999
00:21:42	999	999
00:21:43	999	999
00:21:44	999	999
00:21:45	999	999
00:21:46	999	999
00:21:47	999	999
00:21:48	999	999
00:21:49	999	999
00:21:50	999	999
00:21:51	999	999
00:21:52	999	999
00:21:53	999	999
00:21:54	999	999
00:21:55	999	999
00:21:56	999	999
00:21:57	999	999
00:21:58	999	999
00:21:59	999	999
00:22:00	999	999
00:22:01	999	999
00:22:02	999	999
00:22:03	999	999
00:22:04	999	999
00:22:05	999	999
00:22:06	999	999
00:22:07	999	999
00:22:08	999	999
00:22:09	999	999
00:22:10	999	999
00:22:11	999	999
00:22:12	999	999
00:22:13	999	999
00:22:14	999	999
00:22:15	999	999
00:22:16	999	999
00:22:17	999	999
00:22:18	999	999
00:22:19	999	999
00:22:20	3	3
00:22:21	3	3
00:22:22	3	3
00:22:23	3	41
00:22:24	3	41
00:22:25	3	41
00:22:26	3	41
00:22:27	3	41
00:22:28	3	41
00:22:29	3	41
00:22:30	3	41
00:22:31	3	41
00:22:32	3	41
00:22:33	3	41
00:22:34	3	41
00:22:35	3	41
00:22:36	3	41
00:22:37	3	41
00:22:38	3	41
00:22:39	3	41
00:22:40	3	41
00:22:41	3	41
00:22:42	3	41
00:22:43	3	41
00:22:44	3	41
00:22:45	3	41
00:22:46	3	41
00:22:47	3	41
00:22:48	3	42
00:22:49	3	42
00:22:50	3	42
00:22:51	3	42
00:22:52	3	42
00:22:53	3	42
00:22:54	3	42
00:22:55	3	42
00:22:56	3	42
00:22:57	3	42
00:22:58	3	41
00:22:59	3	41
00:23:00	3	41
00:23:01	3	41
00:23:02	3	41
00:23:03	3	41
00:23:04	3	41
00:23:05	3	41
00:23:06	3	41
00:23:07	3	41
00:23:08	3	41
00:23:09	3	41
00:23:10	3	41
00:23:11	3	41
00:23:12	3	41
00:23:13	3	41
00:23:14	3	41
00:23:15	3	41
00:23:16	3	41
00:23:17	3	41
00:23:18	3	41
00:23:19	3	41
00:23:20	999	999
00:23:21	999	999
00:23:22	999	999
00:23:23	999	999
00:23:24	999	999
00:23:25	999	999
00:23:26	999	999
00:23:27	999	999
00:23:28	999	999
00:23:29	999	999
00:23:30	999	999
00:23:31	999	999
00:23:32	999	999
00:23:33	999	999
00:23:34	999	999
00:23:35	999	999
00:23:36	999	999
00:23:37	999	999
00:23:38	999	999
00:23:39	999	999
00:23:40	999	999
00:23:41	999	999
00:23:42	999	999
00:23:43	999	999
00:23:44	999	999
00:23:45	999	999
00:23:46	999	999
00:23:47	999	999
00:23:48	999	999
00:23:49	999	999
00:23:50	999	999
00:23:51	999	999
00:23:52	999	999
00:23:53	999	999
00:23:54	999	999
00:23:55	999	999
00:23:56	999	999
00:23:57	999	999
00:23:58	999	999
00:23:59	999	999
00:24:00	2	2
00:24:01	2	2
00:24:02	2	2
00:24:03	2	2
00:24:04	2	2
00:24:05	2	2
00:24:06	2	2
00:24:07	2	2
00:24:08	2	2
00:24:09	2	2
00:24:10	2	2
00:24:11	2	2
00:24:12	2	2
00:24:13	2	2
00:24:14	2	2
00:24:15	2	2
00:24:16	2	2
00:24:17	2	2
00:24:18	2	2
00:24:19	2	2
00:24:20	2	2
00:24:21	2	2
00:24:22	2	2
00:24:23	2	2
00:24:24	2	2
00:24:25	2	2
00:24:26	2	2
00:24:27	2	2
00:24:28	2	2
00:24:29	2	2
00:24:30	2	2
00:24:31	2	2
00:24:32	2	2
00:24:33	2	2
00:24:34	2	2
00:24:35	2	2
00:24:36	2	2
00:24:37	2	2
00:24:38	2	2
00:24:39	2	2
00:24:40	2	2
00:24:41	2	2
00:24:42	2	2
00:24:43	2	2
00:24:44	2	2
00:24:45	2	2
00:24:46	2	2
00:24:47	2	2
00:24:48	2	2
00:24:49	2	2
00:24:50	2	2
00:24:51	2	2
00:24:52	2	2
00:24:53	2	2
00:24:54	2	2
00:24:55	2	2
00:24:56	2	2
00:24:57	2	2
00:24:58	2	2
00:24:59	2	2
00:25:00	999	999
00:25:01	999	999
00:25:02	999	999
00:25:03	999	999
00:25:04	999	999
00:25:05	999	999
00:25:06	999	999
00:25:07	999	999
00:25:08	999	999
00:25:09	999	999
00:25:10	999	999
00:25:11	999	999
00:25:12	999	999
00:25:13	999	999
00:25:14	999	999
00:25:15	999	999
00:25:16	999	999
00:25:17	999	999
00:25:18	999	999
00:25:19	999	999
00:25:20	999	999
00:25:21	999	999
00:25:22	999	999
00:25:23	999	999
00:25:24	999	999
00:25:25	999	999
00:25:26	999	999
00:25:27	999	999
00:25:28	999	999
00:25:29	999	999
00:25:30	999	999
00:25:31	999	999
00:25:32	999	999
00:25:33	999	999
00:25:34	999	999
00:25:35	999	999
00:25:36	999	999
00:25:37	999	999
00:25:38	999	999
00:25:39	999	999
00:25:40	2	2
00:25:41	2	2
00:25:42	2	2
00:25:43	2	2
00:25:44	2	2
00:25:45	2	2
00:25:46	2	2
00:25:47	2	2
00:25:48	2	2
00:25:49	2	2
00:25:50	2	2
00:25:51	2	2
00:25:52	2	2
00:25:53	2	2
00:25:54	2	2
00:25:55	2	2
00:25:56	2	2
00:25:57	2	2
00:25:58	2	2
00:25:59	2	2
00:26:00	2	2
00:26:01	2	2
00:26:02	2	2
00:26:03	2	2
00:26:04	2	2
00:26:05	2	2
00:26:06	2	2
00:26:07	2	2
00:26:08	2	2
00:26:09	2	2
00:26:10	2	2
00:26:11	2	2
00:26:12	2	2
00:26:13	2	2
00:26:14	2	2
00:26:15	2	2
00:26:16	2	2
00:26:17	2	2
00:26:18	2	2
00:26:19	2	2
00:26:20	2	2
00:26:21	2	2
00:26:22	2	2
00:26:23	2	2
00:26:24	2	2
00:26:25	2	2
00:26:26	2	2
00:26:27	2	2
00:26:28	2	2
00:26:29	2	2
00:26:30	2	2
00:26:31	2	2
00:26:32	2	2
00:26:33	2	2
00:26:34	2	2
00:26:35	2	2
00:26:36	2	2
00:26:37	2	2
00:26:38	2	2
00:26:39	2	2
00:26:40	999	999
00:26:41	999	999
00:26:42	999	999
00:26:43	999	999
00:26:44	999	999
00:26:45	999	999
00:26:46	999	999
00:26:47	999	999
00:26:48	999	999
00:26:49	999	999
00:26:50	999	999
00:26:51	999	999
00:26:52	999	999
00:26:53	999	999
00:26:54	999	999
00:26:55	999	999
00:26:56	999	999
00:26:57	999	999
00:26:58	999	999
00:26:59	999	999
00:27:00	999	999
00:27:01	999	999
00:27:02	999	999
00:27:03	999	999
00:27:04	999	999
00:27:05	999	999
00:27:06	999	999
00:27:07	999	999
00:27:08	999	999
00:27:09	999	999
00:27:10	999	999
00:27:11	999	999
00:27:12	999	999
00:27:13	999	999
00:27:14	999	999
00:27:15	999	999
00:27:16	999	999
00:27:17	999	999
00:27:18	999	999
00:27:19	999	999
00:27:20	999	999
00:27:21	999	999
00:27:22	999	999
00:27:23	999	999
00:27:24	999	999
00:27:25	999	999
00:27:26	999	999
00:27:27	999	999
00:27:28	999	999
00:27:29	999	999
00:27:30	999	999
00:27:31	999	999
00:27:32	999	999
00:27:33	999	999
00:27:34	999	999
00:27:35	999	999
00:27:36	999	999
00:27:37	999	999
00:27:38	999	999
00:27:39	999	999
00:27:40	41	3
00:27:41	41	3
00:27:42	41	3
00:27:43	41	41
00:27:44	41	41
00:27:45	41	41
00:27:46	41	41
00:27:47	41	41
00:27:48	41	41
00:27:49	41	41
00:27:50	41	41
00:27:51	41	41
00:27:52	41	41
00:27:53	41	41
00:27:54	41	41
00:27:55	41	41
00:27:56	41	41
00:27:57	41	41
00:27:58	41	42
00:27:59	41	42
00:28:00	41	42
00:28:01	41	42
00:28:02	41	42
00:28:03	41	42
00:28:04	41	42
00:28:05	41	42
00:28:06	41	42
00:28:07	41	42
00:28:08	41	41
00:28:09	41	41
00:28:10	41	41
00:28:11	41	41
00:28:12	41	41
00:28:13	41	41
00:28:14	41	41
00:28:15	41	41
00:28:16	41	41
00:28:17	41	41
00:28:18	41	41
00:28:19	41	41
00:28:20	41	41
00:28:21	41	41
00:28:22	41	41
00:28:23	41	41
00:28:24	41	41
00:28:25	41	41
00:28:26	41	41
00:28:27	41	41
00:28:28	41	41
00:28:29	41	41
00:28:30	41	41
00:28:31	41	41
00:28:32	41	41
00:28:33	41	42
00:28:34	41	42
00:28:35	41	42
00:28:36	41	42
00:28:37	41	42
00:28:38	41	42
00:28:39	41	42
00:28:40	999	999
00:28:41	999	999
00:28:42	999	999
00:28:43	999	999
00:28:44	999	999
00:28:45	999	999
00:28:46	999	999
00:28:47	999	999
00:28:48	999	999
00:28:49	999	999
00:28:50	999	999
00:28:51	999	999
00:28:52	999	999
00:28:53	999	999
00:28:54	999	999
00:28:55	999	999
00:28:56	999	999
00:28:57	999	999
00:28:58	999	999
00:28:59	999	999
00:29:00	999	999
00:29:01	999	999
00:29:02	999	999
00:29:03	999	999
00:29:04	999	999
00:29:05	999	999
00:29:06	999	999
00:29:07	999	999
00:29:08	999	999
00:29:09	999	999
00:29:10	999	999
00:29:11	999	999
00:29:12	999	999
00:29:13	999	999
00:29:14	999	999
00:29:15	999	999
00:29:16	999	999
00:29:17	999	999
00:29:18	999	999
00:29:19	999	999
00:29:20	999	999
00:29:21	999	999
00:29:22	999	999
00:29:23	999	999
00:29:24	999	999
00:29:25	999	999
00:29:26	999	999
00:29:27	999	999
00:29:28	999	999
00:29:29	999	999
00:29:30	999	999
00:29:31	999	999
00:29:32	999	999
00:29:33	999	999
00:29:34	999	999
00:29:35	999	999
00:29:36	999	999
00:29:37	999	999
00:29:38	999	999
00:29:39	999	999
00:29:40	999	999
00:29:41	999	999
00:29:42	999	999
00:29:43	999	999
00:29:44	999	999
00:29:45	999	999
00:29:46	999	999
00:29:47	999	999
00:29:48	999	999
00:29:49	999	999
00:29:50	999	999
00:29:51	999	999
00:29:52	999	999
00:29:53	999	999
00:29:54	999	999
00:29:55	999	999
00:29:56	999	999
00:29:57	999	999
00:29:58	999	999
00:29:59	999	999
00:30:00	999	999
00:30:01	999	999
00:30:02	999	999
00:30:03	999	999
00:30:04	999	999
00:30:05	999	999
00:30:06	999	999
00:30:07	999	999
00:30:08	999	999
00:30:09	999	999
00:30:10	999	999
00:30:11	999	999
00:30:12	999	999
00:30:13	999	999
00:30:14	999	999
00:30:15	999	999
00:30:16	999	999
00:30:17	999	999
00:30:18	999	999
00:30:19	999	999
00:30:20	999	999
00:30:21	999	999
00:30:22	999	999
00:30:23	999	999
00:30:24	999	999
00:30:25	999	999
00:30:26	999	999
00:30:27	999	999
00:30:28	999	999
00:30:29	999	999
00:30:30	41	3
00:30:31	41	3
00:30:32	41	3
00:30:33	41	41
00:30:34	41	41
00:30:35	2	41
00:30:36	2	41
00:30:37	41	41
00:30:38	41	41
00:30:39	41	41
00:30:40	41	41
00:30:41	41	41
00:30:42	41	41
00:30:43	41	41
00:30:44	41	41
00:30:45	41	41
00:30:46	2	41
00:30:47	2	41
00:30:48	2	3
00:30:49	2	3
00:30:50	2	3
00:30:51	2	3
00:30:52	2	3
00:30:53	41	41
00:30:54	41	41
00:30:55	41	41
00:30:56	41	41
00:30:57	41	41
00:30:58	41	41
00:30:59	41	41
00:31:00	41	41
00:31:01	41	41
00:31:02	41	41
00:31:03	41	41
00:31:04	41	41
00:31:05	41	41
00:31:06	2	41
00:31:07	2	41
00:31:08	2	3
00:31:09	2	3
00:31:10	2	3
00:31:11	2	3
00:31:12	2	3
00:31:13	2	3
00:31:14	41	3
00:31:15	41	3
00:31:16	41	3
00:31:17	41	3
00:31:18	41	41
00:31:19	41	41
00:31:20	41	41
00:31:21	41	41
00:31:22	41	41
00:31:23	41	41
00:31:24	41	41
00:31:25	41	41
00:31:26	2	41
00:31:27	2	41
00:31:28	2	41
00:31:29	2	41
00:31:30	999	999
00:31:31	999	999
00:31:32	999	999
00:31:33	999	999
00:31:34	999	999
00:31:35	999	999
00:31:36	999	999
00:31:37	999	999
00:31:38	999	999
00:31:39	999	999
00:31:40	999	999
00:31:41	999	999
00:31:42	999	999
00:31:43	999	999
00:31:44	999	999
00:31:45	999	999
00:31:46	999	999
00:31:47	999	999
00:31:48	999	999
00:31:49	999	999
00:31:50	999	999
00:31:51	999	999
00:31:52	999	999
00:31:53	999	999
00:31:54	999	999
00:31:55	999	999
00:31:56	999	999
00:31:57	999	999
00:31:58	999	999
00:31:59	999	999
00:32:00	999	999
00:32:01	999	999
00:32:02	999	999
00:32:03	999	999
00:32:04	999	999
00:32:05	999	999
00:32:06	999	999
00:32:07	999	999
00:32:08	999	999
00:32:09	999	999
00:32:10	999	999
00:32:11	999	999
00:32:12	999	999
00:32:13	999	999
00:32:14	999	999
00:32:15	999	999
00:32:16	999	999
00:32:17	999	999
00:32:18	999	999
00:32:19	999	999
00:32:20	999	999
00:32:21	999	999
00:32:22	999	999
00:32:23	999	999
00:32:24	999	999
00:32:25	999	999
00:32:26	999	999
00:32:27	999	999
00:32:28	999	999
00:32:29	999	999
00:32:30	999	999
00:32:31	999	999
00:32:32	999	999
00:32:33	999	999
00:32:34	999	999
00:32:35	999	999
00:32:36	999	999
00:32:37	999	999
00:32:38	999	999
00:32:39	999	999
00:32:40	999	999
00:32:41	999	999
00:32:42	999	999
00:32:43	999	999
00:32:44	999	999
00:32:45	999	999
00:32:46	999	999
00:32:47	999	999
00:32:48	999	999
00:32:49	999	999
00:32:50	999	999
00:32:51	999	999
00:32:52	999	999
00:32:53	999	999
00:32:54	999	999
00:32:55	999	999
00:32:56	999	999
00:32:57	999	999
00:32:58	999	999
00:32:59	999	999
00:33:00	999	999
00:33:01	999	999
00:33:02	999	999
00:33:03	999	999
00:33:04	999	999
00:33:05	999	999
00:33:06	999	999
00:33:07	999	999
00:33:08	999	999
00:33:09	999	999
00:33:10	999	999
00:33:11	999	999
00:33:12	999	999
00:33:13	999	999
00:33:14	999	999
00:33:15	999	999
00:33:16	999	999
00:33:17	999	999
00:33:18	999	999
[truncated: 162 more rows]

## Sheet: P105
stopwatch	Video	A8
00:00:00	999	999
00:00:01	999	999
00:00:02	999	999
00:00:03	999	999
00:00:04	999	999
00:00:05	999	999
00:00:06	999	999
00:00:07	999	999
00:00:08	999	999
00:00:09	999	999
00:00:10	999	999
00:00:11	999	999
00:00:12	999	999
00:00:13	999	999
00:00:14	999	999
00:00:15	999	999
00:00:16	999	999
00:00:17	999	999
00:00:18	999	999
00:00:19	999	999
00:00:20	999	999
00:00:21	999	999
00:00:22	999	999
00:00:23	999	999
00:00:24	999	999
00:00:25	999	999
00:00:26	999	999
00:00:27	999	999
00:00:28	999	999
00:00:29	999	999
00:00:30	999	999
00:00:31	999	999
00:00:32	999	999
00:00:33	999	999
00:00:34	999	999
00:00:35	999	999
00:00:36	999	999
00:00:37	999	999
00:00:38	999	999
00:00:39	999	999
00:00:40	999	999
00:00:41	999	999
00:00:42	999	999
00:00:43	999	999
00:00:44	999	999
00:00:45	999	999
00:00:46	999	999
00:00:47	999	999
00:00:48	999	999
00:00:49	999	999
00:00:50	999	999
00:00:51	999	999
00:00:52	999	999
00:00:53	999	999
00:00:54	999	999
00:00:55	41	5
00:00:56	41	5
00:00:57	41	5
00:00:58	41	5
00:00:59	41	5
00:01:00	41	5
00:01:01	41	5
00:01:02	41	5
00:01:03	41	41
00:01:04	41	41
00:01:05	41	41
00:01:06	41	41
00:01:07	41	41
00:01:08	41	41
00:01:09	41	41
00:01:10	41	41
00:01:11	41	41
00:01:12	41	41
00:01:13	41	5
00:01:14	41	5
00:01:15	41	5
00:01:16	41	5
00:01:17	41	5
00:01:18	41	5
00:01:19	41	5
00:01:20	41	5
00:01:21	41	5
00:01:22	41	5
00:01:23	41	5
00:01:24	41	5
00:01:25	41	5
00:01:26	41	5
00:01:27	41	5
00:01:28	41	5
00:01:29	41	5
00:01:30	41	5
00:01:31	41	5
00:01:32	41	5
00:01:33	41	5
00:01:34	41	5
00:01:35	41	5
00:01:36	41	5
00:01:37	41	5
00:01:38	41	5
00:01:39	41	5
00:01:40	41	5
00:01:41	41	5
00:01:42	41	5
00:01:43	41	5
00:01:44	41	5
00:01:45	41	5
00:01:46	41	5
00:01:47	41	5
00:01:48	41	5
00:01:49	41	5
00:01:50	41	5
00:01:51	41	5
00:01:52	41	5
00:01:53	41	5
00:01:54	41	5
00:01:55	999	999
00:01:56	999	999
00:01:57	999	999
00:01:58	999	999
00:01:59	999	999
00:02:00	999	999
00:02:01	999	999
00:02:02	999	999
00:02:03	999	999
00:02:04	999	999
00:02:05	999	999
00:02:06	999	999
00:02:07	999	999
00:02:08	999	999
00:02:09	999	999
00:02:10	999	999
00:02:11	999	999
00:02:12	999	999
00:02:13	999	999
00:02:14	999	999
00:02:15	999	999
00:02:16	999	999
00:02:17	999	999
00:02:18	999	999
00:02:19	999	999
00:02:20	41	41
00:02:21	41	41
00:02:22	41	41
00:02:23	41	41
00:02:24	41	41
00:02:25	41	41
00:02:26	41	41
00:02:27	41	41
00:02:28	41	42
00:02:29	41	42
00:02:30	41	42
00:02:31	41	42
00:02:32	41	42
00:02:33	41	42
00:02:34	41	42
00:02:35	41	42
00:02:36	41	42
00:02:37	41	42
00:02:38	41	41
00:02:39	41	41
00:02:40	41	41
00:02:41	41	41
00:02:42	41	41
00:02:43	41	41
00:02:44	41	41
00:02:45	41	41
00:02:46	41	41
00:02:47	41	41
00:02:48	41	41
00:02:49	41	41
00:02:50	41	41
00:02:51	41	41
00:02:52	41	41
00:02:53	41	41
00:02:54	41	41
00:02:55	41	41
00:02:56	41	41
00:02:57	41	41
00:02:58	41	41
00:02:59	41	41
00:03:00	41	41
00:03:01	41	41
00:03:02	41	41
00:03:03	41	42
00:03:04	41	42
00:03:05	41	42
00:03:06	41	42
00:03:07	41	42
00:03:08	41	42
00:03:09	41	42
00:03:10	41	42
00:03:11	41	42
00:03:12	41	42
00:03:13	41	41
00:03:14	41	41
00:03:15	41	41
00:03:16	41	41
00:03:17	41	41
00:03:18	41	41
00:03:19	41	41
00:03:20	999	999
00:03:21	999	999
00:03:22	999	999
00:03:23	999	999
00:03:24	999	999
00:03:25	999	999
00:03:26	999	999
00:03:27	999	999
00:03:28	999	999
00:03:29	999	999
00:03:30	999	999
00:03:31	999	999
00:03:32	999	999
00:03:33	999	999
00:03:34	999	999
00:03:35	999	999
00:03:36	999	999
00:03:37	999	999
00:03:38	999	999
00:03:39	999	999
00:03:40	999	999
00:03:41	999	999
00:03:42	999	999
00:03:43	999	999
00:03:44	999	999
00:03:45	999	999
00:03:46	999	999
00:03:47	999	999
00:03:48	999	999
00:03:49	999	999
00:03:50	999	999
00:03:51	999	999
00:03:52	999	999
00:03:53	999	999
00:03:54	999	999
00:03:55	999	999
00:03:56	999	999
00:03:57	999	999
00:03:58	999	999
00:03:59	999	999
00:04:00	999	999
00:04:01	999	999
00:04:02	999	999
00:04:03	999	999
00:04:04	999	999
00:04:05	999	999
00:04:06	999	999
00:04:07	999	999
00:04:08	999	999
00:04:09	999	999
00:04:10	41	41
00:04:11	41	41
00:04:12	41	41
00:04:13	41	42
00:04:14	41	42
00:04:15	41	42
00:04:16	41	42
00:04:17	41	42
00:04:18	41	42
00:04:19	41	42
00:04:20	41	42
00:04:21	41	42
00:04:22	41	42
00:04:23	41	41
00:04:24	41	41
00:04:25	41	41
00:04:26	41	41
00:04:27	41	41
00:04:28	41	41
00:04:29	41	41
00:04:30	41	41
00:04:31	41	41
00:04:32	41	41
00:04:33	41	41
00:04:34	41	41
00:04:35	41	41
00:04:36	41	41
00:04:37	41	41
00:04:38	41	41
00:04:39	41	41
00:04:40	41	41
00:04:41	41	41
00:04:42	41	41
00:04:43	41	41
00:04:44	41	41
00:04:45	41	41
00:04:46	41	41
00:04:47	41	41
00:04:48	41	42
00:04:49	41	42
00:04:50	41	42
00:04:51	41	42
00:04:52	41	42
00:04:53	41	42
00:04:54	41	42
00:04:55	41	42
00:04:56	41	42
00:04:57	41	42
00:04:58	41	41
00:04:59	41	41
00:05:00	41	41
00:05:01	41	41
00:05:02	41	41
00:05:03	41	41
00:05:04	41	41
00:05:05	41	41
00:05:06	41	41
00:05:07	41	41
00:05:08	41	41
00:05:09	41	41
00:05:10	999	999
00:05:11	999	999
00:05:12	999	999
00:05:13	999	999
00:05:14	999	999
00:05:15	999	999
00:05:16	999	999
00:05:17	999	999
00:05:18	999	999
00:05:19	999	999
00:05:20	999	999
00:05:21	999	999
00:05:22	999	999
00:05:23	999	999
00:05:24	999	999
00:05:25	999	999
00:05:26	999	999
00:05:27	999	999
00:05:28	999	999
00:05:29	999	999
00:05:30	999	999
00:05:31	999	999
00:05:32	999	999
00:05:33	999	999
00:05:34	999	999
00:05:35	999	999
00:05:36	999	999
00:05:37	999	999
00:05:38	999	999
00:05:39	999	999
00:05:40	999	999
00:05:41	999	999
00:05:42	999	999
00:05:43	999	999
00:05:44	999	999
00:05:45	999	999
00:05:46	999	999
00:05:47	999	999
00:05:48	999	999
00:05:49	999	999
00:05:50	999	999
00:05:51	999	999
00:05:52	999	999
00:05:53	999	999
00:05:54	999	999
00:05:55	999	999
00:05:56	999	999
00:05:57	999	999
00:05:58	999	999
00:05:59	999	999
00:06:00	42	42
00:06:01	42	42
00:06:02	42	42
00:06:03	42	42
00:06:04	42	42
00:06:05	42	42
00:06:06	42	42
00:06:07	42	42
00:06:08	42	41
00:06:09	42	41
00:06:10	42	41
00:06:11	42	41
00:06:12	42	41
00:06:13	42	41
00:06:14	42	41
00:06:15	42	41
00:06:16	42	41
00:06:17	42	41
00:06:18	42	41
00:06:19	42	41
00:06:20	42	41
00:06:21	42	41
00:06:22	42	41
00:06:23	42	41
00:06:24	42	41
00:06:25	42	41
00:06:26	42	41
00:06:27	42	41
00:06:28	42	41
00:06:29	42	41
00:06:30	42	41
00:06:31	42	41
00:06:32	42	41
00:06:33	42	42
00:06:34	42	42
00:06:35	42	42
00:06:36	42	42
00:06:37	42	42
00:06:38	42	42
00:06:39	42	42
00:06:40	42	42
00:06:41	42	42
00:06:42	42	42
00:06:43	42	41
00:06:44	42	41
00:06:45	42	41
00:06:46	42	41
00:06:47	42	41
00:06:48	42	42
00:06:49	42	42
00:06:50	42	42
00:06:51	42	42
00:06:52	42	42
00:06:53	42	42
00:06:54	42	42
00:06:55	42	42
00:06:56	42	42
00:06:57	42	42
00:06:58	42	41
00:06:59	42	41
00:07:00	999	999
00:07:01	999	999
00:07:02	999	999
00:07:03	999	999
00:07:04	999	999
00:07:05	999	999
00:07:06	999	999
00:07:07	999	999
00:07:08	999	999
00:07:09	999	999
00:07:10	999	999
00:07:11	999	999
00:07:12	999	999
00:07:13	999	999
00:07:14	999	999
00:07:15	999	999
00:07:16	999	999
00:07:17	999	999
00:07:18	999	999
00:07:19	999	999
00:07:20	999	999
00:07:21	999	999
00:07:22	999	999
00:07:23	999	999
00:07:24	999	999
00:07:25	999	999
00:07:26	999	999
00:07:27	999	999
00:07:28	999	999
00:07:29	999	999
00:07:30	999	999
00:07:31	999	999
00:07:32	999	999
00:07:33	999	999
00:07:34	999	999
00:07:35	999	999
00:07:36	999	999
00:07:37	999	999
00:07:38	999	999
00:07:39	999	999
00:07:40	999	999
00:07:41	999	999
00:07:42	999	999
00:07:43	999	999
00:07:44	999	999
00:07:45	999	999
00:07:46	999	999
00:07:47	999	999
00:07:48	999	999
00:07:49	999	999
00:07:50	999	999
00:07:51	999	999
00:07:52	999	999
00:07:53	999	999
00:07:54	999	999
00:07:55	999	999
00:07:56	999	999
00:07:57	999	999
00:07:58	999	999
00:07:59	999	999
00:08:00	999	999
00:08:01	999	999
00:08:02	999	999
00:08:03	999	999
00:08:04	999	999
00:08:05	999	999
00:08:06	999	999
00:08:07	999	999
00:08:08	999	999
00:08:09	999	999
00:08:10	999	999
00:08:11	999	999
00:08:12	999	999
00:08:13	999	999
00:08:14	999	999
00:08:15	999	999
00:08:16	999	999
00:08:17	999	999
00:08:18	999	999
00:08:19	999	999
00:08:20	999	999
00:08:21	999	999
00:08:22	999	999
00:08:23	999	999
00:08:24	999	999
00:08:25	999	999
00:08:26	999	999
00:08:27	999	999
00:08:28	999	999
00:08:29	999	999
00:08:30	999	999
00:08:31	999	999
00:08:32	999	999
00:08:33	999	999
00:08:34	999	999
00:08:35	999	999
00:08:36	999	999
00:08:37	999	999
00:08:38	999	999
00:08:39	999	999
00:08:40	999	999
00:08:41	999	999
00:08:42	999	999
00:08:43	999	999
00:08:44	999	999
00:08:45	999	999
00:08:46	999	999
00:08:47	999	999
00:08:48	999	999
00:08:49	999	999
00:08:50	999	999
00:08:51	999	999
00:08:52	999	999
00:08:53	999	999
00:08:54	999	999
00:08:55	999	999
00:08:56	999	999
00:08:57	999	999
00:08:58	999	999
00:08:59	999	999
00:09:00	999	999
00:09:01	999	999
00:09:02	999	999
00:09:03	999	999
00:09:04	999	999
00:09:05	999	999
00:09:06	999	999
00:09:07	999	999
00:09:08	999	999
00:09:09	999	999
00:09:10	999	999
00:09:11	999	999
00:09:12	999	999
00:09:13	999	999
00:09:14	999	999
00:09:15	999	999
00:09:16	999	999
00:09:17	999	999
00:09:18	999	999
00:09:19	999	999
00:09:20	999	999
00:09:21	999	999
00:09:22	999	999
00:09:23	999	999
00:09:24	999	999
00:09:25	999	999
00:09:26	999	999
00:09:27	999	999
00:09:28	999	999
00:09:29	999	999
00:09:30	999	999
00:09:31	999	999
00:09:32	999	999
00:09:33	999	999
00:09:34	999	999
00:09:35	41	41
00:09:36	41	41
00:09:37	41	41
00:09:38	41	41
00:09:39	41	41
00:09:40	41	41
00:09:41	41	41
00:09:42	41	41
00:09:43	41	41
00:09:44	41	41
00:09:45	41	41
00:09:46	41	41
00:09:47	41	41
00:09:48	41	41
00:09:49	41	41
00:09:50	41	41
00:09:51	41	41
00:09:52	41	41
00:09:53	41	41
00:09:54	41	41
00:09:55	41	41
00:09:56	41	41
00:09:57	41	41
00:09:58	41	42
00:09:59	41	42
00:10:00	41	42
00:10:01	41	42
00:10:02	41	42
00:10:03	41	42
00:10:04	41	42
00:10:05	41	42
00:10:06	41	42
00:10:07	41	42
00:10:08	41	41
00:10:09	41	41
00:10:10	41	41
00:10:11	41	41
00:10:12	41	41
00:10:13	41	41
00:10:14	41	41
00:10:15	41	41
00:10:16	41	41
00:10:17	41	41
00:10:18	41	41
00:10:19	41	41
00:10:20	41	41
00:10:21	41	41
00:10:22	41	41
00:10:23	41	41
00:10:24	41	41
00:10:25	41	41
00:10:26	41	41
00:10:27	41	41
00:10:28	41	41
00:10:29	41	41
00:10:30	41	41
00:10:31	41	41
00:10:32	41	41
00:10:33	41	42
00:10:34	41	42
00:10:35	999	999
00:10:36	999	999
00:10:37	999	999
00:10:38	999	999
00:10:39	999	999
00:10:40	999	999
00:10:41	999	999
00:10:42	999	999
00:10:43	999	999
00:10:44	999	999
00:10:45	999	999
00:10:46	999	999
00:10:47	999	999
00:10:48	999	999
00:10:49	999	999
00:10:50	999	999
00:10:51	999	999
00:10:52	999	999
00:10:53	999	999
00:10:54	999	999
00:10:55	999	999
00:10:56	999	999
00:10:57	999	999
00:10:58	999	999
00:10:59	999	999
00:11:00	999	999
00:11:01	999	999
00:11:02	999	999
00:11:03	999	999
00:11:04	999	999
00:11:05	999	999
00:11:06	999	999
00:11:07	999	999
00:11:08	999	999
00:11:09	999	999
00:11:10	999	999
00:11:11	999	999
00:11:12	999	999
00:11:13	999	999
00:11:14	999	999
00:11:15	999	999
00:11:16	999	999
00:11:17	999	999
00:11:18	999	999
00:11:19	999	999
00:11:20	999	999
00:11:21	999	999
00:11:22	999	999
00:11:23	999	999
00:11:24	999	999
00:11:25	999	999
00:11:26	999	999
00:11:27	999	999
00:11:28	999	999
00:11:29	999	999
00:11:30	999	999
00:11:31	999	999
00:11:32	999	999
00:11:33	999	999
00:11:34	999	999
00:11:35	999	999
00:11:36	999	999
00:11:37	999	999
00:11:38	999	999
00:11:39	999	999
00:11:40	999	999
00:11:41	999	999
00:11:42	999	999
00:11:43	999	999
00:11:44	999	999
00:11:45	999	999
00:11:46	999	999
00:11:47	999	999
00:11:48	999	999
00:11:49	999	999
00:11:50	999	999
00:11:51	999	999
00:11:52	999	999
00:11:53	999	999
00:11:54	999	999
00:11:55	999	999
00:11:56	999	999
00:11:57	999	999
00:11:58	999	999
00:11:59	999	999
00:12:00	999	999
00:12:01	999	999
00:12:02	999	999
00:12:03	999	999
00:12:04	999	999
00:12:05	999	999
00:12:06	999	999
00:12:07	999	999
00:12:08	999	999
00:12:09	999	999
00:12:10	41	3
00:12:11	41	3
00:12:12	41	3
00:12:13	41	41
00:12:14	41	41
00:12:15	41	41
00:12:16	41	41
00:12:17	41	41
00:12:18	41	42
00:12:19	41	42
00:12:20	41	42
00:12:21	41	42
00:12:22	41	42
00:12:23	41	42
00:12:24	41	42
00:12:25	41	42
00:12:26	41	42
00:12:27	41	42
00:12:28	41	41
00:12:29	41	41
00:12:30	41	41
00:12:31	41	41
00:12:32	41	41
00:12:33	41	41
00:12:34	41	41
00:12:35	41	41
00:12:36	41	41
00:12:37	41	41
00:12:38	41	41
00:12:39	41	41
00:12:40	41	41
00:12:41	41	41
00:12:42	41	41
00:12:43	41	41
00:12:44	41	41
00:12:45	41	41
00:12:46	41	41
00:12:47	41	41
00:12:48	41	41
00:12:49	41	41
00:12:50	41	41
00:12:51	41	41
00:12:52	41	41
00:12:53	41	42
00:12:54	41	42
00:12:55	41	42
00:12:56	41	42
00:12:57	41	42
00:12:58	41	42
00:12:59	41	42
00:13:00	41	42
00:13:01	41	42
00:13:02	41	42
00:13:03	41	41
00:13:04	41	41
00:13:05	41	41
00:13:06	41	41
00:13:07	41	41
00:13:08	41	41
00:13:09	41	41
00:13:10	999	999
00:13:11	999	999
00:13:12	999	999
00:13:13	999	999
00:13:14	999	999
00:13:15	999	999
00:13:16	999	999
00:13:17	999	999
00:13:18	999	999
00:13:19	999	999
00:13:20	999	999
00:13:21	999	999
00:13:22	999	999
00:13:23	999	999
00:13:24	999	999
00:13:25	999	999
00:13:26	999	999
00:13:27	999	999
00:13:28	999	999
00:13:29	999	999
00:13:30	999	999
00:13:31	999	999
00:13:32	999	999
00:13:33	999	999
00:13:34	999	999
00:13:35	999	999
00:13:36	999	999
00:13:37	999	999
00:13:38	999	999
00:13:39	999	999
00:13:40	41	3
00:13:41	41	3
00:13:42	41	3
00:13:43	41	41
00:13:44	41	41
00:13:45	41	41
00:13:46	41	41
00:13:47	41	41
00:13:48	41	41
00:13:49	41	41
00:13:50	41	41
00:13:51	41	41
00:13:52	41	41
00:13:53	41	41
00:13:54	41	41
00:13:55	41	41
00:13:56	41	41
00:13:57	41	41
00:13:58	41	42
00:13:59	41	42
00:14:00	41	42
00:14:01	41	42
00:14:02	41	42
00:14:03	41	42
00:14:04	41	42
00:14:05	41	42
00:14:06	41	42
00:14:07	41	42
00:14:08	41	41
00:14:09	41	41
00:14:10	41	41
00:14:11	41	41
00:14:12	41	41
00:14:13	41	41
00:14:14	41	41
00:14:15	41	41
00:14:16	41	41
00:14:17	41	41
00:14:18	41	41
00:14:19	41	41
00:14:20	41	41
00:14:21	41	41
00:14:22	41	41
00:14:23	41	41
00:14:24	41	41
00:14:25	41	41
00:14:26	41	41
00:14:27	41	41
00:14:28	41	41
00:14:29	41	41
00:14:30	41	41
00:14:31	41	41
00:14:32	41	41
00:14:33	41	42
00:14:34	41	42
00:14:35	41	42
00:14:36	41	42
00:14:37	41	42
00:14:38	41	42
00:14:39	41	42
00:14:40	999	999
00:14:41	999	999
00:14:42	999	999
00:14:43	999	999
00:14:44	999	999
00:14:45	999	999
00:14:46	999	999
00:14:47	999	999
00:14:48	999	999
00:14:49	999	999
00:14:50	999	999
00:14:51	999	999
00:14:52	999	999
00:14:53	999	999
00:14:54	999	999
00:14:55	999	999
00:14:56	999	999
00:14:57	999	999
00:14:58	999	999
00:14:59	999	999
00:15:00	999	999
00:15:01	999	999
00:15:02	999	999
00:15:03	999	999
00:15:04	999	999
00:15:05	999	999
00:15:06	999	999
00:15:07	999	999
00:15:08	999	999
00:15:09	999	999
00:15:10	42	3
00:15:11	42	3
00:15:12	42	3
00:15:13	42	41
00:15:14	42	41
00:15:15	42	41
00:15:16	42	41
00:15:17	42	41
00:15:18	42	42
00:15:19	42	42
00:15:20	42	42
00:15:21	42	42
00:15:22	42	42
00:15:23	42	42
00:15:24	42	42
00:15:25	42	42
00:15:26	42	42
00:15:27	42	42
00:15:28	42	42
00:15:29	42	42
00:15:30	42	42
00:15:31	42	42
00:15:32	42	42
00:15:33	42	42
00:15:34	42	42
00:15:35	42	42
00:15:36	42	42
00:15:37	42	42
00:15:38	42	42
00:15:39	42	42
00:15:40	42	42
00:15:41	42	42
00:15:42	42	42
00:15:43	42	42
00:15:44	42	42
00:15:45	42	42
00:15:46	42	42
00:15:47	42	42
00:15:48	42	42
00:15:49	42	42
00:15:50	42	42
00:15:51	42	42
00:15:52	42	42
00:15:53	42	42
00:15:54	42	42
00:15:55	42	42
00:15:56	42	42
00:15:57	42	42
00:15:58	42	42
00:15:59	42	42
00:16:00	42	42
00:16:01	42	42
00:16:02	42	42
00:16:03	42	42
00:16:04	42	42
00:16:05	42	42
00:16:06	42	42
00:16:07	42	42
00:16:08	42	41
00:16:09	42	41
00:16:10	999	999
00:16:11	999	999
00:16:12	999	999
00:16:13	999	999
00:16:14	999	999
00:16:15	999	999
00:16:16	999	999
00:16:17	999	999
00:16:18	999	999
00:16:19	999	999
00:16:20	999	999
00:16:21	999	999
00:16:22	999	999
00:16:23	999	999
00:16:24	999	999
00:16:25	999	999
00:16:26	999	999
00:16:27	999	999
00:16:28	999	999
00:16:29	999	999
00:16:30	999	999
00:16:31	999	999
00:16:32	999	999
00:16:33	999	999
00:16:34	999	999
00:16:35	999	999
00:16:36	999	999
00:16:37	999	999
00:16:38	999	999
00:16:39	999	999
00:16:40	999	999
00:16:41	999	999
00:16:42	999	999
00:16:43	999	999
00:16:44	999	999
00:16:45	5	3
00:16:46	5	3
00:16:47	5	3
00:16:48	5	5
00:16:49	5	5
00:16:50	5	5
00:16:51	5	5
00:16:52	5	5
00:16:53	5	5
00:16:54	5	5
00:16:55	5	5
00:16:56	5	5
00:16:57	5	5
00:16:58	5	5
00:16:59	5	5
00:17:00	5	5
00:17:01	5	5
00:17:02	5	5
00:17:03	5	5
00:17:04	5	5
00:17:05	5	5
00:17:06	5	5
00:17:07	5	5
00:17:08	5	5
00:17:09	5	5
00:17:10	5	5
00:17:11	5	5
00:17:12	5	5
00:17:13	5	5
00:17:14	5	5
00:17:15	5	5
00:17:16	5	5
00:17:17	5	5
00:17:18	5	5
00:17:19	5	5
00:17:20	5	5
00:17:21	5	5
00:17:22	5	5
00:17:23	5	5
00:17:24	5	5
00:17:25	5	5
00:17:26	5	5
00:17:27	5	5
00:17:28	5	5
00:17:29	5	5
00:17:30	5	5
00:17:31	5	5
00:17:32	5	5
00:17:33	5	5
00:17:34	5	5
00:17:35	5	5
00:17:36	5	5
00:17:37	5	5
00:17:38	5	5
00:17:39	5	5
00:17:40	5	5
00:17:41	5	5
00:17:42	5	5
00:17:43	5	5
00:17:44	5	5
00:17:45	999	999
00:17:46	999	999
00:17:47	999	999
00:17:48	999	999
00:17:49	999	999
00:17:50	999	999
00:17:51	999	999
00:17:52	999	999
00:17:53	999	999
00:17:54	999	999
00:17:55	999	999
00:17:56	999	999
00:17:57	999	999
00:17:58	999	999
00:17:59	999	999
00:18:00	999	999
00:18:01	999	999
00:18:02	999	999
00:18:03	999	999
00:18:04	999	999
00:18:05	999	999
00:18:06	999	999
00:18:07	999	999
00:18:08	999	999
00:18:09	999	999
00:18:10	999	999
00:18:11	999	999
00:18:12	999	999
00:18:13	999	999
00:18:14	999	999
00:18:15	999	999
00:18:16	999	999
00:18:17	999	999
00:18:18	999	999
00:18:19	999	999
00:18:20	999	999
00:18:21	999	999
00:18:22	999	999
00:18:23	999	999
00:18:24	999	999
00:18:25	999	999
00:18:26	999	999
00:18:27	999	999
00:18:28	999	999
00:18:29	999	999
00:18:30	999	999
00:18:31	999	999
00:18:32	999	999
00:18:33	999	999
00:18:34	999	999
00:18:35	999	999
00:18:36	999	999
00:18:37	999	999
00:18:38	999	999
00:18:39	999	999
00:18:40	5	3
00:18:41	5	3
00:18:42	5	3
00:18:43	5	41
00:18:44	5	41
00:18:45	5	41
00:18:46	5	41
00:18:47	5	41
00:18:48	5	41
00:18:49	5	41
00:18:50	5	41
00:18:51	5	41
00:18:52	5	41
00:18:53	5	41
00:18:54	5	41
00:18:55	5	41
00:18:56	5	41
00:18:57	5	41
00:18:58	5	41
00:18:59	5	41
00:19:00	5	41
00:19:01	5	41
00:19:02	5	41
00:19:03	5	41
00:19:04	5	41
00:19:05	5	41
00:19:06	5	41
00:19:07	5	41
00:19:08	5	41
00:19:09	5	41
00:19:10	5	41
00:19:11	5	41
00:19:12	5	41
00:19:13	5	42
00:19:14	5	42
00:19:15	5	42
00:19:16	5	42
00:19:17	5	42
00:19:18	5	42
00:19:19	5	42
00:19:20	5	42
00:19:21	5	42
00:19:22	5	42
00:19:23	5	41
00:19:24	5	41
00:19:25	5	41
00:19:26	5	41
00:19:27	5	41
00:19:28	5	41
00:19:29	5	41
00:19:30	5	41
00:19:31	5	41
00:19:32	5	41
00:19:33	5	41
00:19:34	5	41
00:19:35	5	41
00:19:36	5	41
00:19:37	5	41
00:19:38	5	41
00:19:39	5	41
00:19:40	999	999
00:19:41	999	999
00:19:42	999	999
00:19:43	999	999
00:19:44	999	999
00:19:45	999	999
00:19:46	999	999
00:19:47	999	999
00:19:48	999	999
00:19:49	999	999
00:19:50	999	999
00:19:51	999	999
00:19:52	999	999
00:19:53	999	999
00:19:54	999	999
00:19:55	999	999
00:19:56	999	999
00:19:57	999	999
00:19:58	999	999
00:19:59	999	999
00:20:00	999	999
00:20:01	999	999
00:20:02	999	999
00:20:03	999	999
00:20:04	999	999
00:20:05	999	999
00:20:06	999	999
00:20:07	999	999
00:20:08	999	999
00:20:09	999	999
00:20:10	999	999
00:20:11	999	999
00:20:12	999	999
00:20:13	999	999
00:20:14	999	999
00:20:15	999	999
00:20:16	999	999
00:20:17	999	999
00:20:18	999	999
00:20:19	999	999
00:20:20	999	999
00:20:21	999	999
00:20:22	999	999
00:20:23	999	999
00:20:24	999	999
00:20:25	999	999
00:20:26	999	999
00:20:27	999	999
00:20:28	999	999
00:20:29	999	999
00:20:30	999	999
00:20:31	999	999
00:20:32	999	999
00:20:33	999	999
00:20:34	999	999
00:20:35	999	999
00:20:36	999	999
00:20:37	999	999
00:20:38	999	999
00:20:39	999	999
00:20:40	999	999
00:20:41	999	999
00:20:42	999	999
00:20:43	999	999
00:20:44	999	999
00:20:45	999	999
00:20:46	999	999
00:20:47	999	999
00:20:48	999	999
00:20:49	999	999
00:20:50	999	999
00:20:51	999	999
00:20:52	999	999
00:20:53	999	999
00:20:54	999	999
00:20:55	999	999
00:20:56	999	999
00:20:57	999	999
00:20:58	999	999
00:20:59	999	999
00:21:00	3	3
00:21:01	3	3
00:21:02	3	3
00:21:03	3	3
00:21:04	3	3
00:21:05	3	3
00:21:06	3	3
00:21:07	3	3
00:21:08	3	41
00:21:09	3	41
00:21:10	3	41
00:21:11	3	41
00:21:12	3	41
00:21:13	3	41
00:21:14	3	41
00:21:15	3	41
00:21:16	3	41
00:21:17	3	41
00:21:18	3	41
00:21:19	3	41
00:21:20	3	41
00:21:21	3	41
00:21:22	3	41
00:21:23	3	41
00:21:24	3	41
00:21:25	3	41
00:21:26	3	41
00:21:27	3	41
00:21:28	3	42
00:21:29	3	42
00:21:30	3	42
00:21:31	3	42
00:21:32	3	42
00:21:33	3	42
00:21:34	3	42
00:21:35	3	42
00:21:36	3	42
00:21:37	3	42
00:21:38	3	41
00:21:39	3	41
00:21:40	3	41
00:21:41	3	41
00:21:42	3	41
00:21:43	3	41
00:21:44	3	41
00:21:45	3	41
00:21:46	3	41
00:21:47	3	41
00:21:48	3	41
00:21:49	3	41
00:21:50	3	41
00:21:51	3	41
00:21:52	3	41
00:21:53	3	41
00:21:54	3	41
00:21:55	3	41
00:21:56	3	41
00:21:57	3	41
00:21:58	3	41
00:21:59	3	41
00:22:00	999	999
00:22:01	999	999
00:22:02	999	999
00:22:03	999	999
00:22:04	999	999
00:22:05	999	999
00:22:06	999	999
00:22:07	999	999
00:22:08	999	999
00:22:09	999	999
00:22:10	999	999
00:22:11	999	999
00:22:12	999	999
00:22:13	999	999
00:22:14	999	999
00:22:15	999	999
00:22:16	999	999
00:22:17	999	999
00:22:18	999	999
00:22:19	999	999
00:22:20	999	999
00:22:21	999	999
00:22:22	999	999
00:22:23	999	999
00:22:24	999	999
00:22:25	999	999
00:22:26	999	999
00:22:27	999	999
00:22:28	999	999
00:22:29	999	999
00:22:30	999	999
00:22:31	999	999
00:22:32	999	999
00:22:33	999	999
00:22:34	999	999
00:22:35	999	999
00:22:36	999	999
00:22:37	999	999
00:22:38	999	999
00:22:39	999	999
00:22:40	2	2
00:22:41	2	2
00:22:42	2	2
00:22:43	2	2
00:22:44	2	2
00:22:45	2	2
00:22:46	2	2
00:22:47	2	2
00:22:48	2	2
00:22:49	2	2
00:22:50	2	2
00:22:51	2	2
00:22:52	2	2
00:22:53	2	2
00:22:54	2	2
00:22:55	2	2
00:22:56	2	2
00:22:57	2	2
00:22:58	2	2
00:22:59	2	2
00:23:00	2	2
00:23:01	2	2
00:23:02	2	2
00:23:03	2	2
00:23:04	2	2
00:23:05	2	2
00:23:06	2	2
00:23:07	2	2
00:23:08	2	2
00:23:09	2	2
00:23:10	2	2
00:23:11	2	2
00:23:12	2	2
00:23:13	2	2
00:23:14	2	2
00:23:15	2	2
00:23:16	2	2
00:23:17	2	2
00:23:18	2	2
00:23:19	2	2
00:23:20	2	2
00:23:21	2	2
00:23:22	2	2
00:23:23	2	2
00:23:24	2	2
00:23:25	2	2
00:23:26	2	2
00:23:27	2	2
00:23:28	2	2
00:23:29	2	2
00:23:30	2	2
00:23:31	2	2
00:23:32	2	2
00:23:33	2	2
00:23:34	2	2
00:23:35	2	2
00:23:36	2	2
00:23:37	2	2
00:23:38	2	2
00:23:39	2	2
00:23:40	999	999
00:23:41	999	999
00:23:42	999	999
00:23:43	999	999
00:23:44	999	999
00:23:45	999	999
00:23:46	999	999
00:23:47	999	999
00:23:48	999	999
00:23:49	999	999
00:23:50	999	999
00:23:51	999	999
00:23:52	999	999
00:23:53	999	999
00:23:54	999	999
00:23:55	999	999
00:23:56	999	999
00:23:57	999	999
00:23:58	999	999
00:23:59	999	999
00:24:00	999	999
00:24:01	999	999
00:24:02	999	999
00:24:03	999	999
00:24:04	999	999
00:24:05	999	999
00:24:06	999	999
00:24:07	999	999
00:24:08	999	999
00:24:09	999	999
00:24:10	999	999
00:24:11	999	999
00:24:12	999	999
00:24:13	999	999
00:24:14	999	999
00:24:15	999	999
00:24:16	999	999
00:24:17	999	999
00:24:18	999	999
00:24:19	999	999
00:24:20	999	999
00:24:21	999	999
00:24:22	999	999
00:24:23	999	999
00:24:24	999	999
00:24:25	999	999
00:24:26	999	999
00:24:27	999	999
00:24:28	999	999
00:24:29	999	999
00:24:30	2	2
00:24:31	2	2
00:24:32	2	2
00:24:33	2	2
00:24:34	2	2
00:24:35	2	2
00:24:36	2	2
00:24:37	2	2
00:24:38	2	2
00:24:39	2	2
00:24:40	2	2
00:24:41	2	2
00:24:42	2	2
00:24:43	2	2
00:24:44	2	2
00:24:45	2	2
00:24:46	2	2
00:24:47	2	2
00:24:48	2	2
00:24:49	2	2
00:24:50	2	2
00:24:51	2	2
00:24:52	2	2
00:24:53	2	2
00:24:54	2	2
00:24:55	2	2
00:24:56	2	2
00:24:57	2	2
00:24:58	2	2
00:24:59	2	2
00:25:00	2	2
00:25:01	2	2
00:25:02	2	2
00:25:03	2	2
00:25:04	2	2
00:25:05	2	2
00:25:06	2	2
00:25:07	2	2
00:25:08	2	2
00:25:09	2	2
00:25:10	2	2
00:25:11	2	2
00:25:12	2	2
00:25:13	2	2
00:25:14	2	2
00:25:15	2	2
00:25:16	2	2
00:25:17	2	2
00:25:18	2	2
00:25:19	2	2
00:25:20	2	2
00:25:21	2	2
00:25:22	2	2
00:25:23	2	2
00:25:24	2	2
00:25:25	2	2
00:25:26	2	2
00:25:27	2	2
00:25:28	2	2
00:25:29	2	2
00:25:30	999	999
00:25:31	999	999
00:25:32	999	999
00:25:33	999	999
00:25:34	999	999
00:25:35	999	999
00:25:36	999	999
00:25:37	999	999
00:25:38	999	999
00:25:39	999	999
00:25:40	999	999
00:25:41	999	999
00:25:42	999	999
00:25:43	999	999
00:25:44	999	999
00:25:45	999	999
00:25:46	999	999
00:25:47	999	999
00:25:48	999	999
00:25:49	999	999
00:25:50	999	999
00:25:51	999	999
00:25:52	999	999
00:25:53	999	999
00:25:54	999	999
00:25:55	999	999
00:25:56	999	999
00:25:57	999	999
00:25:58	999	999
00:25:59	999	999
00:26:00	999	999
00:26:01	999	999
00:26:02	999	999
00:26:03	999	999
00:26:04	999	999
00:26:05	999	999
00:26:06	999	999
00:26:07	999	999
00:26:08	999	999
00:26:09	999	999
00:26:10	999	999
00:26:11	999	999
00:26:12	999	999
00:26:13	999	999
00:26:14	999	999
00:26:15	999	999
00:26:16	999	999
00:26:17	999	999
00:26:18	999	999
00:26:19	999	999
00:26:20	999	999
00:26:21	999	999
00:26:22	999	999
00:26:23	999	999
00:26:24	999	999
00:26:25	999	999
00:26:26	999	999
00:26:27	999	999
00:26:28	999	999
00:26:29	999	999
00:26:30	41	3
00:26:31	41	3
00:26:32	41	3
00:26:33	41	41
00:26:34	41	41
00:26:35	41	41
00:26:36	41	41
00:26:37	41	41
00:26:38	41	41
00:26:39	41	41
00:26:40	41	41
00:26:41	41	41
00:26:42	41	41
00:26:43	41	42
00:26:44	41	42
00:26:45	41	42
00:26:46	41	42
00:26:47	41	42
00:26:48	41	42
00:26:49	41	42
00:26:50	41	42
00:26:51	41	42
00:26:52	41	42
00:26:53	41	41
00:26:54	41	41
00:26:55	41	41
00:26:56	41	41
00:26:57	41	41
00:26:58	41	41
00:26:59	41	41
00:27:00	41	41
00:27:01	41	41
00:27:02	41	41
00:27:03	41	41
00:27:04	41	41
00:27:05	41	41
00:27:06	41	41
00:27:07	41	41
00:27:08	41	41
00:27:09	41	41
00:27:10	41	41
00:27:11	41	41
00:27:12	41	41
00:27:13	41	42
00:27:14	41	42
00:27:15	41	42
00:27:16	41	42
00:27:17	41	42
00:27:18	41	42
00:27:19	41	42
00:27:20	41	42
00:27:21	41	42
00:27:22	41	42
00:27:23	41	41
00:27:24	41	41
00:27:25	41	41
00:27:26	41	41
00:27:27	41	41
00:27:28	41	41
00:27:29	41	41
00:27:30	999	999
00:27:31	999	999
00:27:32	999	999
00:27:33	999	999
00:27:34	999	999
00:27:35	999	999
00:27:36	999	999
00:27:37	999	999
00:27:38	999	999
00:27:39	999	999
00:27:40	999	999
00:27:41	999	999
00:27:42	999	999
00:27:43	999	999
00:27:44	999	999
00:27:45	999	999
00:27:46	999	999
00:27:47	999	999
00:27:48	999	999
00:27:49	999	999
00:27:50	999	999
00:27:51	999	999
00:27:52	999	999
00:27:53	999	999
00:27:54	999	999
00:27:55	999	999
00:27:56	999	999
00:27:57	999	999
00:27:58	999	999
00:27:59	999	999
00:28:00	999	999
00:28:01	999	999
00:28:02	999	999
00:28:03	999	999
00:28:04	999	999
00:28:05	999	999
00:28:06	999	999
00:28:07	999	999
00:28:08	999	999
00:28:09	999	999
00:28:10	999	999
00:28:11	999	999
00:28:12	999	999
00:28:13	999	999
00:28:14	999	999
00:28:15	999	999
00:28:16	999	999
00:28:17	999	999
00:28:18	999	999
00:28:19	999	999
00:28:20	999	999
00:28:21	999	999
00:28:22	999	999
00:28:23	999	999
00:28:24	999	999
00:28:25	999	999
00:28:26	999	999
00:28:27	999	999
00:28:28	999	999
00:28:29	999	999
00:28:30	999	999
00:28:31	999	999
00:28:32	999	999
00:28:33	999	999
00:28:34	999	999
00:28:35	999	999
00:28:36	999	999
00:28:37	999	999
00:28:38	999	999
00:28:39	999	999
00:28:40	999	999
00:28:41	999	999
00:28:42	999	999
00:28:43	999	999
00:28:44	999	999
00:28:45	999	999
00:28:46	999	999
00:28:47	999	999
00:28:48	999	999
00:28:49	999	999
00:28:50	999	999
00:28:51	999	999
00:28:52	999	999
00:28:53	999	999
00:28:54	999	999
00:28:55	999	999
00:28:56	999	999
00:28:57	999	999
00:28:58	999	999
00:28:59	999	999
00:29:00	3	3
00:29:01	3	3
00:29:02	2	3
00:29:03	2	41
00:29:04	2	41
00:29:05	3	41
00:29:06	3	41
00:29:07	3	41
00:29:08	2	41
00:29:09	2	41
00:29:10	2	41
00:29:11	3	41
00:29:12	3	41
00:29:13	2	41
00:29:14	2	41
00:29:15	2	41
00:29:16	2	41
00:29:17	2	41
00:29:18	2	3
00:29:19	2	3
00:29:20	2	3
00:29:21	2	3
00:29:22	2	3
00:29:23	41	3
00:29:24	41	3
00:29:25	41	3
00:29:26	41	3
00:29:27	41	3
00:29:28	2	3
00:29:29	2	3
00:29:30	3	3
00:29:31	3	3
00:29:32	3	3
00:29:33	2	41
00:29:34	2	41
00:29:35	2	41
00:29:36	3	41
00:29:37	3	41
00:29:38	2	41
00:29:39	2	41
00:29:40	2	41
00:29:41	2	41
00:29:42	2	41
00:29:43	2	41
00:29:44	2	41
00:29:45	2	41
00:29:46	2	41
00:29:47	2	41
00:29:48	41	41
00:29:49	41	41
00:29:50	41	41
00:29:51	41	41
00:29:52	41	41
00:29:53	41	41
00:29:54	2	41
00:29:55	2	41
00:29:56	3	41
00:29:57	3	41
00:29:58	2	41
00:29:59	2	41
00:30:00	999	999
00:30:01	999	999
00:30:02	999	999
00:30:03	999	999
00:30:04	999	999
00:30:05	999	999
00:30:06	999	999
00:30:07	999	999
00:30:08	999	999
00:30:09	999	999
00:30:10	999	999
00:30:11	999	999
00:30:12	999	999
00:30:13	999	999
00:30:14	999	999
00:30:15	999	999
00:30:16	999	999
00:30:17	999	999
00:30:18	999	999
00:30:19	999	999
00:30:20	999	999
00:30:21	999	999
00:30:22	999	999
00:30:23	999	999
00:30:24	999	999
00:30:25	999	999
00:30:26	999	999
00:30:27	999	999
00:30:28	999	999
00:30:29	999	999
00:30:30	999	999
00:30:31	999	999
00:30:32	999	999
00:30:33	999	999
00:30:34	999	999
00:30:35	999	999
00:30:36	999	999
00:30:37	999	999
00:30:38	999	999
00:30:39	999	999
00:30:40	999	999
00:30:41	999	999
00:30:42	999	999
00:30:43	999	999
00:30:44	999	999
00:30:45	999	999
00:30:46	999	999
00:30:47	999	999
00:30:48	999	999
00:30:49	999	999
00:30:50	999	999
00:30:51	999	999
00:30:52	999	999
00:30:53	999	999
00:30:54	999	999
00:30:55	999	999
00:30:56	999	999
00:30:57	999	999
00:30:58	999	999
00:30:59	999	999
00:31:00	999	999
00:31:01	999	999
00:31:02	999	999
00:31:03	999	999
00:31:04	999	999
00:31:05	999	999
00:31:06	999	999
00:31:07	999	999
00:31:08	999	999
00:31:09	999	999
00:31:10	999	999
00:31:11	999	999
00:31:12	999	999
00:31:13	999	999
00:31:14	999	999
00:31:15	999	999
00:31:16	999	999
00:31:17	999	999
00:31:18	999	999
00:31:19	999	999
00:31:20	999	999
00:31:21	999	999
00:31:22	999	999
00:31:23	999	999
00:31:24	999	999
00:31:25	999	999
00:31:26	999	999
00:31:27	999	999
00:31:28	999	999
00:31:29	999	999
00:31:30	999	999
00:31:31	999	999
00:31:32	999	999
00:31:33	999	999
00:31:34	999	999
00:31:35	999	999
00:31:36	999	999
00:31:37	999	999
00:31:38	999	999
00:31:39	999	999
00:31:40	999	999
00:31:41	999	999
00:31:42	999	999
00:31:43	999	999
00:31:44	999	999
00:31:45	999	999
00:31:46	999	999
00:31:47	999	999
00:31:48	999	999
00:31:49	999	999
00:31:50	999	999
00:31:51	999	999
00:31:52	999	999
00:31:53	999	999
00:31:54	999	999
00:31:55	999	999
00:31:56	999	999
00:31:57	999	999
00:31:58	999	999
00:31:59	999	999
00:32:00	999	999
00:32:01	999	999
00:32:02	999	999
00:32:03	999	999
00:32:04	999	999
00:32:05	999	999
00:32:06	999	999
00:32:07	999	999
00:32:08	999	999
00:32:09	999	999
00:32:10	999	999
00:32:11	999	999
00:32:12	999	999
00:32:13	999	999
00:32:14	999	999
00:32:15	999	999
00:32:16	999	999
00:32:17	999	999
00:32:18	999	999
00:32:19	999	999
00:32:20	999	999
00:32:21	999	999
00:32:22	999	999
00:32:23	999	999
00:32:24	999	999
00:32:25	999	999
00:32:26	999	999
00:32:27	999	999
00:32:28	999	999
00:32:29	999	999
00:32:30	999	999
00:32:31	999	999
00:32:32	999	999
00:32:33	999	999
00:32:34	999	999
00:32:35	999	999
00:32:36	999	999
00:32:37	999	999
00:32:38	999	999
00:32:39	999	999
00:32:40	999	999
00:32:41	999	999
00:32:42	999	999
00:32:43	999	999
00:32:44	999	999
00:32:45	999	999
00:32:46	999	999
00:32:47	999	999
00:32:48	999	999
00:32:49	999	999
00:32:50	999	999
00:32:51	999	999
00:32:52	999	999
00:32:53	999	999
00:32:54	999	999
00:32:55	999	999
00:32:56	999	999
00:32:57	999	999
00:32:58	999	999
00:32:59	999	999
00:33:00	999	999
00:33:01	999	999
00:33:02	999	999
00:33:03	999	999
00:33:04	999	999
00:33:05	999	999
00:33:06	999	999
00:33:07	999	999
00:33:08	999	999
00:33:09	999	999
00:33:10	999	999
00:33:11	999	999
00:33:12	999	999
00:33:13	999	999
00:33:14	999	999
00:33:15	999	999
00:33:16	999	999
00:33:17	999	999
00:33:18	999	999
[truncated: 162 more rows]

## Sheet: P106
stopwatch	Video	A8
00:00:00	999	999
00:00:01	999	999
00:00:02	999	999
00:00:03	999	999
00:00:04	999	999
00:00:05	999	999
00:00:06	999	999
00:00:07	999	999
00:00:08	999	999
00:00:09	999	999
00:00:10	999	999
00:00:11	999	999
00:00:12	999	999
00:00:13	999	999
00:00:14	999	999
00:00:15	999	999
00:00:16	999	999
00:00:17	999	999
00:00:18	999	999
00:00:19	999	999
00:00:20	999	999
00:00:21	999	999
00:00:22	999	999
00:00:23	999	999
00:00:24	999	999
00:00:25	999	999
00:00:26	999	999
00:00:27	999	999
00:00:28	999	999
00:00:29	999	999
00:00:30	999	999
00:00:31	999	999
00:00:32	999	999
00:00:33	999	999
00:00:34	999	999
00:00:35	999	999
00:00:36	999	999
00:00:37	999	999
00:00:38	999	999
00:00:39	999	999
00:00:40	999	999
00:00:41	999	999
00:00:42	999	999
00:00:43	999	999
00:00:44	999	999
00:00:45	999	999
00:00:46	999	999
00:00:47	999	999
00:00:48	999	999
00:00:49	999	999
00:00:50	999	999
00:00:51	999	999
00:00:52	999	999
00:00:53	999	999
00:00:54	999	999
00:00:55	41	5
00:00:56	41	5
00:00:57	41	5
00:00:58	41	5
00:00:59	41	5
00:01:00	41	5
00:01:01	41	5
00:01:02	41	5
00:01:03	41	5
00:01:04	41	5
00:01:05	41	5
00:01:06	41	5
00:01:07	41	5
00:01:08	41	5
00:01:09	41	5
00:01:10	41	5
00:01:11	41	5
00:01:12	41	5
00:01:13	41	5
00:01:14	41	5
00:01:15	41	5
00:01:16	41	5
00:01:17	41	5
00:01:18	41	5
00:01:19	41	5
00:01:20	41	5
00:01:21	41	5
00:01:22	41	5
00:01:23	41	5
00:01:24	41	5
00:01:25	41	5
00:01:26	41	5
00:01:27	41	5
00:01:28	41	5
00:01:29	41	5
00:01:30	41	5
00:01:31	41	5
00:01:32	41	5
00:01:33	41	5
00:01:34	41	5
00:01:35	41	5
00:01:36	41	5
00:01:37	41	5
00:01:38	41	5
00:01:39	41	5
00:01:40	41	5
00:01:41	41	5
00:01:42	41	5
00:01:43	41	5
00:01:44	41	5
00:01:45	41	5
00:01:46	41	5
00:01:47	41	5
00:01:48	41	5
00:01:49	41	5
00:01:50	41	5
00:01:51	41	5
00:01:52	41	5
00:01:53	41	5
00:01:54	41	5
00:01:55	999	999
00:01:56	999	999
00:01:57	999	999
00:01:58	999	999
00:01:59	999	999
00:02:00	999	999
00:02:01	999	999
00:02:02	999	999
00:02:03	999	999
00:02:04	999	999
00:02:05	999	999
00:02:06	999	999
00:02:07	999	999
00:02:08	999	999
00:02:09	999	999
00:02:10	999	999
00:02:11	999	999
00:02:12	999	999
00:02:13	999	999
00:02:14	999	999
00:02:15	999	999
00:02:16	999	999
00:02:17	999	999
00:02:18	999	999
00:02:19	999	999
00:02:20	41	41
00:02:21	41	41
00:02:22	41	41
00:02:23	41	41
00:02:24	41	41
00:02:25	41	41
00:02:26	41	41
00:02:27	41	41
00:02:28	41	41
00:02:29	41	41
00:02:30	41	41
00:02:31	41	41
00:02:32	41	41
00:02:33	41	41
00:02:34	41	41
00:02:35	41	41
00:02:36	41	42
00:02:37	41	42
00:02:38	41	42
00:02:39	41	42
00:02:40	41	42
00:02:41	41	42
00:02:42	41	42
00:02:43	41	42
00:02:44	41	42
00:02:45	41	42
00:02:46	41	41
00:02:47	41	41
00:02:48	41	41
00:02:49	41	41
00:02:50	41	41
00:02:51	41	41
00:02:52	41	41
00:02:53	41	41
00:02:54	41	41
00:02:55	41	41
00:02:56	41	41
00:02:57	41	41
00:02:58	41	41
00:02:59	41	41
00:03:00	41	41
00:03:01	41	41
00:03:02	41	41
00:03:03	41	41
00:03:04	41	41
00:03:05	41	41
00:03:06	41	42
00:03:07	41	42
00:03:08	41	42
00:03:09	41	42
00:03:10	41	42
00:03:11	41	42
00:03:12	41	42
00:03:13	41	42
00:03:14	41	42
00:03:15	41	42
00:03:16	41	41
00:03:17	41	41
00:03:18	41	41
00:03:19	41	41
00:03:20	999	999
00:03:21	999	999
00:03:22	999	999
00:03:23	999	999
00:03:24	999	999
00:03:25	999	999
00:03:26	999	999
00:03:27	999	999
00:03:28	999	999
00:03:29	999	999
00:03:30	999	999
00:03:31	999	999
00:03:32	999	999
00:03:33	999	999
00:03:34	999	999
00:03:35	999	999
00:03:36	999	999
00:03:37	999	999
00:03:38	999	999
00:03:39	999	999
00:03:40	999	999
00:03:41	999	999
00:03:42	999	999
00:03:43	999	999
00:03:44	999	999
00:03:45	999	999
00:03:46	999	999
00:03:47	999	999
00:03:48	999	999
00:03:49	999	999
00:03:50	999	999
00:03:51	999	999
00:03:52	999	999
00:03:53	999	999
00:03:54	999	999
00:03:55	999	999
00:03:56	999	999
00:03:57	999	999
00:03:58	999	999
00:03:59	999	999
00:04:00	999	999
00:04:01	999	999
00:04:02	999	999
00:04:03	999	999
00:04:04	999	999
00:04:05	999	999
00:04:06	999	999
00:04:07	999	999
00:04:08	999	999
00:04:09	999	999
00:04:10	41	41
00:04:11	41	41
00:04:12	41	41
00:04:13	41	41
00:04:14	41	41
00:04:15	41	41
00:04:16	41	42
00:04:17	41	42
00:04:18	41	42
00:04:19	41	42
00:04:20	41	42
00:04:21	41	42
00:04:22	41	42
00:04:23	41	42
00:04:24	41	42
00:04:25	41	42
00:04:26	41	42
00:04:27	41	42
00:04:28	41	42
00:04:29	41	42
00:04:30	41	42
00:04:31	41	41
00:04:32	41	41
00:04:33	41	41
00:04:34	41	41
00:04:35	41	41
00:04:36	41	41
00:04:37	41	41
00:04:38	41	41
00:04:39	41	41
00:04:40	41	41
00:04:41	41	41
00:04:42	41	41
00:04:43	41	41
00:04:44	41	41
00:04:45	41	41
00:04:46	41	41
00:04:47	41	41
00:04:48	41	41
00:04:49	41	41
00:04:50	41	41
00:04:51	41	42
00:04:52	41	42
00:04:53	41	42
00:04:54	41	42
00:04:55	41	42
00:04:56	41	42
00:04:57	41	42
00:04:58	41	42
00:04:59	41	42
00:05:00	41	42
00:05:01	41	42
00:05:02	41	42
00:05:03	41	42
00:05:04	41	42
00:05:05	41	42
00:05:06	41	41
00:05:07	41	41
00:05:08	41	41
00:05:09	41	41
00:05:10	999	999
00:05:11	999	999
00:05:12	999	999
00:05:13	999	999
00:05:14	999	999
00:05:15	999	999
00:05:16	999	999
00:05:17	999	999
00:05:18	999	999
00:05:19	999	999
00:05:20	999	999
00:05:21	999	999
00:05:22	999	999
00:05:23	999	999
00:05:24	999	999
00:05:25	999	999
00:05:26	999	999
00:05:27	999	999
00:05:28	999	999
00:05:29	999	999
00:05:30	999	999
00:05:31	999	999
00:05:32	999	999
00:05:33	999	999
00:05:34	999	999
00:05:35	999	999
00:05:36	999	999
00:05:37	999	999
00:05:38	999	999
00:05:39	999	999
00:05:40	999	999
00:05:41	999	999
00:05:42	999	999
00:05:43	999	999
00:05:44	999	999
00:05:45	999	999
00:05:46	999	999
00:05:47	999	999
00:05:48	999	999
00:05:49	999	999
00:05:50	999	999
00:05:51	999	999
00:05:52	999	999
00:05:53	999	999
00:05:54	999	999
00:05:55	999	999
00:05:56	999	999
00:05:57	999	999
00:05:58	999	999
00:05:59	999	999
00:06:00	42	41
00:06:01	42	42
00:06:02	42	42
00:06:03	42	42
00:06:04	42	42
00:06:05	42	42
00:06:06	42	42
00:06:07	42	42
00:06:08	42	42
00:06:09	42	42
00:06:10	42	42
00:06:11	42	42
00:06:12	42	42
00:06:13	42	42
00:06:14	42	42
00:06:15	42	42
00:06:16	42	41
00:06:17	42	41
00:06:18	42	41
00:06:19	42	41
00:06:20	42	41
00:06:21	42	41
00:06:22	42	41
00:06:23	42	41
00:06:24	42	41
00:06:25	42	41
00:06:26	42	41
00:06:27	42	41
00:06:28	42	41
00:06:29	42	41
00:06:30	42	41
00:06:31	42	41
00:06:32	42	41
00:06:33	42	41
00:06:34	42	41
00:06:35	42	41
00:06:36	42	42
00:06:37	42	42
00:06:38	42	42
00:06:39	42	42
00:06:40	42	42
00:06:41	42	42
00:06:42	42	42
00:06:43	42	42
00:06:44	42	42
00:06:45	42	42
00:06:46	42	42
00:06:47	42	42
00:06:48	42	42
00:06:49	42	42
00:06:50	42	42
00:06:51	42	41
00:06:52	42	41
00:06:53	42	41
00:06:54	42	41
00:06:55	42	41
00:06:56	42	41
00:06:57	42	41
00:06:58	42	41
00:06:59	42	41
00:07:00	999	999
00:07:01	999	999
00:07:02	999	999
00:07:03	999	999
00:07:04	999	999
00:07:05	999	999
00:07:06	999	999
00:07:07	999	999
00:07:08	999	999
00:07:09	999	999
00:07:10	999	999
00:07:11	999	999
00:07:12	999	999
00:07:13	999	999
00:07:14	999	999
00:07:15	999	999
00:07:16	999	999
00:07:17	999	999
00:07:18	999	999
00:07:19	999	999
00:07:20	999	999
00:07:21	999	999
00:07:22	999	999
00:07:23	999	999
00:07:24	999	999
00:07:25	999	999
00:07:26	999	999
00:07:27	999	999
00:07:28	999	999
00:07:29	999	999
00:07:30	999	999
00:07:31	999	999
00:07:32	999	999
00:07:33	999	999
00:07:34	999	999
00:07:35	999	999
00:07:36	999	999
00:07:37	999	999
00:07:38	999	999
00:07:39	999	999
00:07:40	999	999
00:07:41	999	999
00:07:42	999	999
00:07:43	999	999
00:07:44	999	999
00:07:45	999	999
00:07:46	999	999
00:07:47	999	999
00:07:48	999	999
00:07:49	999	999
00:07:50	999	999
00:07:51	999	999
00:07:52	999	999
00:07:53	999	999
00:07:54	999	999
00:07:55	999	999
00:07:56	999	999
00:07:57	999	999
00:07:58	999	999
00:07:59	999	999
00:08:00	999	999
00:08:01	999	999
00:08:02	999	999
00:08:03	999	999
00:08:04	999	999
00:08:05	999	999
00:08:06	999	999
00:08:07	999	999
00:08:08	999	999
00:08:09	999	999
00:08:10	999	999
00:08:11	999	999
00:08:12	999	999
00:08:13	999	999
00:08:14	999	999
00:08:15	999	999
00:08:16	999	999
00:08:17	999	999
00:08:18	999	999
00:08:19	999	999
00:08:20	999	999
00:08:21	999	999
00:08:22	999	999
00:08:23	999	999
00:08:24	999	999
00:08:25	999	999
00:08:26	999	999
00:08:27	999	999
00:08:28	999	999
00:08:29	999	999
00:08:30	999	999
00:08:31	999	999
00:08:32	999	999
00:08:33	999	999
00:08:34	999	999
00:08:35	999	999
00:08:36	999	999
00:08:37	999	999
00:08:38	999	999
00:08:39	999	999
00:08:40	999	999
00:08:41	999	999
00:08:42	999	999
00:08:43	999	999
00:08:44	999	999
00:08:45	999	999
00:08:46	999	999
00:08:47	999	999
00:08:48	999	999
00:08:49	999	999
00:08:50	999	999
00:08:51	999	999
00:08:52	999	999
00:08:53	999	999
00:08:54	999	999
00:08:55	999	999
00:08:56	999	999
00:08:57	999	999
00:08:58	999	999
00:08:59	999	999
00:09:00	999	999
00:09:01	999	999
00:09:02	999	999
00:09:03	999	999
00:09:04	999	999
00:09:05	999	999
00:09:06	999	999
00:09:07	999	999
00:09:08	999	999
00:09:09	999	999
00:09:10	999	999
00:09:11	999	999
00:09:12	999	999
00:09:13	999	999
00:09:14	999	999
00:09:15	999	999
00:09:16	999	999
00:09:17	999	999
00:09:18	999	999
00:09:19	999	999
00:09:20	999	999
00:09:21	999	999
00:09:22	999	999
00:09:23	999	999
00:09:24	999	999
00:09:25	999	999
00:09:26	999	999
00:09:27	999	999
00:09:28	999	999
00:09:29	999	999
00:09:30	999	999
00:09:31	999	999
00:09:32	999	999
00:09:33	999	999
00:09:34	999	999
00:09:35	999	999
00:09:36	999	999
00:09:37	999	999
00:09:38	999	999
00:09:39	999	999
00:09:40	41	42
00:09:41	41	41
00:09:42	41	41
00:09:43	41	41
00:09:44	41	41
00:09:45	41	41
00:09:46	41	41
00:09:47	41	41
00:09:48	41	41
00:09:49	41	41
00:09:50	41	41
00:09:51	41	41
00:09:52	41	41
00:09:53	41	41
00:09:54	41	41
00:09:55	41	41
00:09:56	41	41
00:09:57	41	41
00:09:58	41	41
00:09:59	41	41
00:10:00	41	41
00:10:01	41	42
00:10:02	41	42
00:10:03	41	42
00:10:04	41	42
00:10:05	41	42
00:10:06	41	42
00:10:07	41	42
00:10:08	41	42
00:10:09	41	42
00:10:10	41	42
00:10:11	41	42
00:10:12	41	42
00:10:13	41	42
00:10:14	41	42
00:10:15	41	42
00:10:16	41	41
00:10:17	41	41
00:10:18	41	41
00:10:19	41	41
00:10:20	41	41
00:10:21	41	41
00:10:22	41	41
00:10:23	41	41
00:10:24	41	41
00:10:25	41	41
00:10:26	41	41
00:10:27	41	41
00:10:28	41	41
00:10:29	41	41
00:10:30	41	41
00:10:31	41	41
00:10:32	41	41
00:10:33	41	41
00:10:34	41	41
00:10:35	41	41
00:10:36	41	42
00:10:37	41	42
00:10:38	41	42
00:10:39	41	42
00:10:40	999	999
00:10:41	999	999
00:10:42	999	999
00:10:43	999	999
00:10:44	999	999
00:10:45	999	999
00:10:46	999	999
00:10:47	999	999
00:10:48	999	999
00:10:49	999	999
00:10:50	999	999
00:10:51	999	999
00:10:52	999	999
00:10:53	999	999
00:10:54	999	999
00:10:55	999	999
00:10:56	999	999
00:10:57	999	999
00:10:58	999	999
00:10:59	999	999
00:11:00	999	999
00:11:01	999	999
00:11:02	999	999
00:11:03	999	999
00:11:04	999	999
00:11:05	999	999
00:11:06	999	999
00:11:07	999	999
00:11:08	999	999
00:11:09	999	999
00:11:10	999	999
00:11:11	999	999
00:11:12	999	999
00:11:13	999	999
00:11:14	999	999
00:11:15	999	999
00:11:16	999	999
00:11:17	999	999
00:11:18	999	999
00:11:19	999	999
00:11:20	999	999
00:11:21	999	999
00:11:22	999	999
00:11:23	999	999
00:11:24	999	999
00:11:25	999	999
00:11:26	999	999
00:11:27	999	999
00:11:28	999	999
00:11:29	999	999
00:11:30	999	999
00:11:31	999	999
00:11:32	999	999
00:11:33	999	999
00:11:34	999	999
00:11:35	999	999
00:11:36	999	999
00:11:37	999	999
00:11:38	999	999
00:11:39	999	999
00:11:40	999	999
00:11:41	999	999
00:11:42	999	999
00:11:43	999	999
00:11:44	999	999
00:11:45	999	999
00:11:46	999	999
00:11:47	999	999
00:11:48	999	999
00:11:49	999	999
00:11:50	999	999
00:11:51	999	999
00:11:52	999	999
00:11:53	999	999
00:11:54	999	999
00:11:55	999	999
00:11:56	999	999
00:11:57	999	999
00:11:58	999	999
00:11:59	999	999
00:12:00	999	999
00:12:01	999	999
00:12:02	999	999
00:12:03	999	999
00:12:04	999	999
00:12:05	999	999
00:12:06	999	999
00:12:07	999	999
00:12:08	999	999
00:12:09	999	999
00:12:10	999	999
00:12:11	999	999
00:12:12	999	999
00:12:13	999	999
00:12:14	999	999
00:12:15	999	999
00:12:16	999	999
00:12:17	999	999
00:12:18	999	999
00:12:19	999	999
00:12:20	999	999
00:12:21	999	999
00:12:22	999	999
00:12:23	999	999
00:12:24	999	999
00:12:25	999	999
00:12:26	999	999
00:12:27	999	999
00:12:28	999	999
00:12:29	999	999
00:12:30	999	999
00:12:31	999	999
00:12:32	999	999
00:12:33	999	999
00:12:34	999	999
00:12:35	999	999
00:12:36	999	999
00:12:37	999	999
00:12:38	999	999
00:12:39	999	999
00:12:40	999	999
00:12:41	999	999
00:12:42	999	999
00:12:43	999	999
00:12:44	999	999
00:12:45	999	999
00:12:46	999	999
00:12:47	999	999
00:12:48	999	999
00:12:49	999	999
00:12:50	999	999
00:12:51	999	999
00:12:52	999	999
00:12:53	999	999
00:12:54	999	999
00:12:55	999	999
00:12:56	999	999
00:12:57	999	999
00:12:58	999	999
00:12:59	999	999
00:13:00	41	3
00:13:01	41	41
00:13:02	41	41
00:13:03	41	41
00:13:04	41	41
00:13:05	41	41
00:13:06	41	41
00:13:07	41	41
00:13:08	41	41
00:13:09	41	41
00:13:10	41	41
00:13:11	41	41
00:13:12	41	41
00:13:13	41	41
00:13:14	41	41
00:13:15	41	41
00:13:16	41	41
00:13:17	41	41
00:13:18	41	41
00:13:19	41	41
00:13:20	41	41
00:13:21	41	41
00:13:22	41	41
00:13:23	41	41
00:13:24	41	41
00:13:25	41	41
00:13:26	41	42
00:13:27	41	42
00:13:28	41	42
00:13:29	41	42
00:13:30	41	42
00:13:31	41	42
00:13:32	41	42
00:13:33	41	42
00:13:34	41	42
00:13:35	41	42
00:13:36	41	42
00:13:37	41	42
00:13:38	41	42
00:13:39	41	42
00:13:40	41	42
00:13:41	41	41
00:13:42	41	41
00:13:43	41	41
00:13:44	41	41
00:13:45	41	41
00:13:46	41	41
00:13:47	41	41
00:13:48	41	41
00:13:49	41	41
00:13:50	41	41
00:13:51	41	41
00:13:52	41	41
00:13:53	41	41
00:13:54	41	41
00:13:55	41	41
00:13:56	41	41
00:13:57	41	41
00:13:58	41	41
00:13:59	41	41
00:14:00	999	999
00:14:01	999	999
00:14:02	999	999
00:14:03	999	999
00:14:04	999	999
00:14:05	999	999
00:14:06	999	999
00:14:07	999	999
00:14:08	999	999
00:14:09	999	999
00:14:10	999	999
00:14:11	999	999
00:14:12	999	999
00:14:13	999	999
00:14:14	999	999
00:14:15	999	999
00:14:16	999	999
00:14:17	999	999
00:14:18	999	999
00:14:19	999	999
00:14:20	999	999
00:14:21	999	999
00:14:22	999	999
00:14:23	999	999
00:14:24	999	999
00:14:25	999	999
00:14:26	999	999
00:14:27	999	999
00:14:28	999	999
00:14:29	999	999
00:14:30	41	3
00:14:31	41	41
00:14:32	41	41
00:14:33	41	41
00:14:34	41	41
00:14:35	41	41
00:14:36	41	42
00:14:37	41	42
00:14:38	41	42
00:14:39	41	42
00:14:40	41	42
00:14:41	41	42
00:14:42	41	42
00:14:43	41	42
00:14:44	41	42
00:14:45	41	42
00:14:46	41	42
00:14:47	41	42
00:14:48	41	42
00:14:49	41	42
00:14:50	41	42
00:14:51	41	41
00:14:52	41	41
00:14:53	41	41
00:14:54	41	41
00:14:55	41	41
00:14:56	41	41
00:14:57	41	41
00:14:58	41	41
00:14:59	41	41
00:15:00	41	41
00:15:01	41	42
00:15:02	41	42
00:15:03	41	42
00:15:04	41	42
00:15:05	41	42
00:15:06	41	41
00:15:07	41	41
00:15:08	41	41
00:15:09	41	41
00:15:10	41	41
00:15:11	41	42
00:15:12	41	42
00:15:13	41	42
00:15:14	41	42
00:15:15	41	42
00:15:16	41	42
00:15:17	41	42
00:15:18	41	42
00:15:19	41	42
00:15:20	41	42
00:15:21	41	42
00:15:22	41	42
00:15:23	41	42
00:15:24	41	42
00:15:25	41	42
00:15:26	41	41
00:15:27	41	41
00:15:28	41	41
00:15:29	41	41
00:15:30	999	999
00:15:31	999	999
00:15:32	999	999
00:15:33	999	999
00:15:34	999	999
00:15:35	999	999
00:15:36	999	999
00:15:37	999	999
00:15:38	999	999
00:15:39	999	999
00:15:40	999	999
00:15:41	999	999
00:15:42	999	999
00:15:43	999	999
00:15:44	999	999
00:15:45	999	999
00:15:46	999	999
00:15:47	999	999
00:15:48	999	999
00:15:49	999	999
00:15:50	999	999
00:15:51	999	999
00:15:52	999	999
00:15:53	999	999
00:15:54	999	999
00:15:55	999	999
00:15:56	999	999
00:15:57	999	999
00:15:58	999	999
00:15:59	999	999
00:16:00	42	3
00:16:01	42	41
00:16:02	42	41
00:16:03	42	41
00:16:04	42	41
00:16:05	42	41
00:16:06	42	41
00:16:07	42	41
00:16:08	42	41
00:16:09	42	41
00:16:10	42	41
00:16:11	42	42
00:16:12	42	42
00:16:13	42	42
00:16:14	42	42
00:16:15	42	42
00:16:16	42	42
00:16:17	42	42
00:16:18	42	42
00:16:19	42	42
00:16:20	42	42
00:16:21	42	42
00:16:22	42	42
00:16:23	42	42
00:16:24	42	42
00:16:25	42	42
00:16:26	42	42
00:16:27	42	42
00:16:28	42	42
00:16:29	42	42
00:16:30	42	42
00:16:31	42	42
00:16:32	42	42
00:16:33	42	42
00:16:34	42	42
00:16:35	42	42
00:16:36	42	42
00:16:37	42	42
00:16:38	42	42
00:16:39	42	42
00:16:40	42	42
00:16:41	42	42
00:16:42	42	42
00:16:43	42	42
00:16:44	42	42
00:16:45	42	42
00:16:46	42	42
00:16:47	42	42
00:16:48	42	42
00:16:49	42	42
00:16:50	42	42
00:16:51	42	42
00:16:52	42	42
00:16:53	42	42
00:16:54	42	42
00:16:55	42	42
00:16:56	42	42
00:16:57	42	42
00:16:58	42	42
00:16:59	42	42
00:17:00	999	999
00:17:01	999	999
00:17:02	999	999
00:17:03	999	999
00:17:04	999	999
00:17:05	999	999
00:17:06	999	999
00:17:07	999	999
00:17:08	999	999
00:17:09	999	999
00:17:10	999	999
00:17:11	999	999
00:17:12	999	999
00:17:13	999	999
00:17:14	999	999
00:17:15	999	999
00:17:16	999	999
00:17:17	999	999
00:17:18	999	999
00:17:19	999	999
00:17:20	999	999
00:17:21	999	999
00:17:22	999	999
00:17:23	999	999
00:17:24	999	999
00:17:25	999	999
00:17:26	999	999
00:17:27	999	999
00:17:28	999	999
00:17:29	999	999
00:17:30	5	3
00:17:31	5	5
00:17:32	5	5
00:17:33	5	5
00:17:34	5	5
00:17:35	5	5
00:17:36	5	5
00:17:37	5	5
00:17:38	5	5
00:17:39	5	5
00:17:40	5	5
00:17:41	5	5
00:17:42	5	5
00:17:43	5	5
00:17:44	5	5
00:17:45	5	5
00:17:46	5	5
00:17:47	5	5
00:17:48	5	5
00:17:49	5	5
00:17:50	5	5
00:17:51	5	5
00:17:52	5	5
00:17:53	5	5
00:17:54	5	5
00:17:55	5	5
00:17:56	5	5
00:17:57	5	5
00:17:58	5	5
00:17:59	5	5
00:18:00	5	5
00:18:01	5	5
00:18:02	5	5
00:18:03	5	5
00:18:04	5	5
00:18:05	5	5
00:18:06	5	5
00:18:07	5	5
00:18:08	5	5
00:18:09	5	5
00:18:10	5	5
00:18:11	5	5
00:18:12	5	5
00:18:13	5	5
00:18:14	5	5
00:18:15	5	5
00:18:16	5	5
00:18:17	5	5
00:18:18	5	5
00:18:19	5	5
00:18:20	5	5
00:18:21	5	5
00:18:22	5	5
00:18:23	5	5
00:18:24	5	5
00:18:25	5	5
00:18:26	5	5
00:18:27	5	5
00:18:28	5	5
00:18:29	5	5
00:18:30	999	999
00:18:31	999	999
00:18:32	999	999
00:18:33	999	999
00:18:34	999	999
00:18:35	999	999
00:18:36	999	999
00:18:37	999	999
00:18:38	999	999
00:18:39	999	999
00:18:40	999	999
00:18:41	999	999
00:18:42	999	999
00:18:43	999	999
00:18:44	999	999
00:18:45	999	999
00:18:46	999	999
00:18:47	999	999
00:18:48	999	999
00:18:49	999	999
00:18:50	999	999
00:18:51	999	999
00:18:52	999	999
00:18:53	999	999
00:18:54	999	999
00:18:55	999	999
00:18:56	999	999
00:18:57	999	999
00:18:58	999	999
00:18:59	999	999
00:19:00	999	999
00:19:01	999	999
00:19:02	999	999
00:19:03	999	999
00:19:04	999	999
00:19:05	999	999
00:19:06	999	999
00:19:07	999	999
00:19:08	999	999
00:19:09	999	999
00:19:10	999	999
00:19:11	999	999
00:19:12	999	999
00:19:13	999	999
00:19:14	999	999
00:19:15	999	999
00:19:16	999	999
00:19:17	999	999
00:19:18	999	999
00:19:19	999	999
00:19:20	999	999
00:19:21	999	999
00:19:22	999	999
00:19:23	999	999
00:19:24	999	999
00:19:25	999	999
00:19:26	999	999
00:19:27	999	999
00:19:28	999	999
00:19:29	999	999
00:19:30	999	999
00:19:31	999	999
00:19:32	999	999
00:19:33	999	999
00:19:34	999	999
00:19:35	999	999
00:19:36	999	999
00:19:37	999	999
00:19:38	999	999
00:19:39	999	999
00:19:40	5	3
00:19:41	5	41
00:19:42	5	41
00:19:43	5	41
00:19:44	5	41
00:19:45	5	41
00:19:46	5	42
00:19:47	5	42
00:19:48	5	42
00:19:49	5	42
00:19:50	5	42
00:19:51	5	42
00:19:52	5	42
00:19:53	5	42
00:19:54	5	42
00:19:55	5	42
00:19:56	5	42
00:19:57	5	42
00:19:58	5	42
00:19:59	5	42
00:20:00	5	42
00:20:01	5	41
00:20:02	5	41
00:20:03	5	41
00:20:04	5	41
00:20:05	5	41
00:20:06	5	41
00:20:07	5	41
00:20:08	5	41
00:20:09	5	41
00:20:10	5	41
00:20:11	5	41
00:20:12	5	41
00:20:13	5	41
00:20:14	5	41
00:20:15	5	41
00:20:16	5	41
00:20:17	5	41
00:20:18	5	41
00:20:19	5	41
00:20:20	5	41
00:20:21	5	42
00:20:22	5	42
00:20:23	5	42
00:20:24	5	42
00:20:25	5	42
00:20:26	5	42
00:20:27	5	42
00:20:28	5	42
00:20:29	5	42
00:20:30	5	42
00:20:31	5	42
00:20:32	5	42
00:20:33	5	42
00:20:34	5	42
00:20:35	5	42
00:20:36	5	41
00:20:37	5	41
00:20:38	5	41
00:20:39	5	41
00:20:40	999	999
00:20:41	999	999
00:20:42	999	999
00:20:43	999	999
00:20:44	999	999
00:20:45	999	999
00:20:46	999	999
00:20:47	999	999
00:20:48	999	999
00:20:49	999	999
00:20:50	999	999
00:20:51	999	999
00:20:52	999	999
00:20:53	999	999
00:20:54	999	999
00:20:55	999	999
00:20:56	999	999
00:20:57	999	999
00:20:58	999	999
00:20:59	999	999
00:21:00	999	999
00:21:01	999	999
00:21:02	999	999
00:21:03	999	999
00:21:04	999	999
00:21:05	999	999
00:21:06	999	999
00:21:07	999	999
00:21:08	999	999
00:21:09	999	999
00:21:10	999	999
00:21:11	999	999
00:21:12	999	999
00:21:13	999	999
00:21:14	999	999
00:21:15	999	999
00:21:16	999	999
00:21:17	999	999
00:21:18	999	999
00:21:19	999	999
00:21:20	999	999
00:21:21	999	999
00:21:22	999	999
00:21:23	999	999
00:21:24	999	999
00:21:25	999	999
00:21:26	999	999
00:21:27	999	999
00:21:28	999	999
00:21:29	999	999
00:21:30	999	999
00:21:31	999	999
00:21:32	999	999
00:21:33	999	999
00:21:34	999	999
00:21:35	999	999
00:21:36	999	999
00:21:37	999	999
00:21:38	999	999
00:21:39	999	999
00:21:40	999	999
00:21:41	999	999
00:21:42	999	999
00:21:43	999	999
00:21:44	999	999
00:21:45	999	999
00:21:46	999	999
00:21:47	999	999
00:21:48	999	999
00:21:49	999	999
00:21:50	999	999
00:21:51	999	999
00:21:52	999	999
00:21:53	999	999
00:21:54	999	999
00:21:55	999	999
00:21:56	999	999
00:21:57	999	999
00:21:58	999	999
00:21:59	999	999
00:22:00	999	999
00:22:01	999	999
00:22:02	999	999
00:22:03	999	999
00:22:04	999	999
00:22:05	999	999
00:22:06	999	999
00:22:07	999	999
00:22:08	999	999
00:22:09	999	999
00:22:10	41	3
00:22:11	41	3
00:22:12	41	3
00:22:13	41	3
00:22:14	41	3
00:22:15	41	3
00:22:16	41	41
00:22:17	41	41
00:22:18	41	41
00:22:19	41	41
00:22:20	41	41
00:22:21	41	41
00:22:22	41	41
00:22:23	41	41
00:22:24	41	41
00:22:25	41	41
00:22:26	41	41
00:22:27	41	41
00:22:28	41	41
00:22:29	41	41
00:22:30	41	41
00:22:31	41	3
00:22:32	41	3
00:22:33	41	3
00:22:34	41	3
00:22:35	41	3
00:22:36	41	3
00:22:37	41	3
00:22:38	41	3
00:22:39	41	3
00:22:40	41	3
00:22:41	41	41
00:22:42	41	41
00:22:43	41	41
00:22:44	41	41
00:22:45	41	41
00:22:46	41	41
00:22:47	41	41
00:22:48	41	41
00:22:49	41	41
00:22:50	41	41
00:22:51	41	41
00:22:52	41	41
00:22:53	41	41
00:22:54	41	41
00:22:55	41	41
00:22:56	41	41
00:22:57	41	41
00:22:58	41	41
00:22:59	41	41
00:23:00	41	41
00:23:01	41	41
00:23:02	41	41
00:23:03	41	41
00:23:04	41	41
00:23:05	41	41
00:23:06	41	5
00:23:07	41	5
00:23:08	41	5
00:23:09	41	5
00:23:10	999	999
00:23:11	999	999
00:23:12	999	999
00:23:13	999	999
00:23:14	999	999
00:23:15	999	999
00:23:16	999	999
00:23:17	999	999
00:23:18	999	999
00:23:19	999	999
00:23:20	999	999
00:23:21	999	999
00:23:22	999	999
00:23:23	999	999
00:23:24	999	999
00:23:25	999	999
00:23:26	999	999
00:23:27	999	999
00:23:28	999	999
00:23:29	999	999
00:23:30	999	999
00:23:31	999	999
00:23:32	999	999
00:23:33	999	999
00:23:34	999	999
00:23:35	999	999
00:23:36	999	999
00:23:37	999	999
00:23:38	999	999
00:23:39	999	999
00:23:40	999	999
00:23:41	999	999
00:23:42	999	999
00:23:43	999	999
00:23:44	999	999
00:23:45	999	999
00:23:46	999	999
00:23:47	999	999
00:23:48	999	999
00:23:49	999	999
00:23:50	999	999
00:23:51	999	999
00:23:52	999	999
00:23:53	999	999
00:23:54	999	999
00:23:55	999	999
00:23:56	999	999
00:23:57	999	999
00:23:58	999	999
00:23:59	999	999
00:24:00	999	999
00:24:01	999	999
00:24:02	999	999
00:24:03	999	999
00:24:04	999	999
00:24:05	999	999
00:24:06	999	999
00:24:07	999	999
00:24:08	999	999
00:24:09	999	999
00:24:10	999	999
00:24:11	999	999
00:24:12	999	999
00:24:13	999	999
00:24:14	999	999
00:24:15	999	999
00:24:16	999	999
00:24:17	999	999
00:24:18	999	999
00:24:19	999	999
00:24:20	999	999
00:24:21	999	999
00:24:22	999	999
00:24:23	999	999
00:24:24	999	999
00:24:25	999	999
00:24:26	999	999
00:24:27	999	999
00:24:28	999	999
00:24:29	999	999
00:24:30	999	999
00:24:31	999	999
00:24:32	999	999
00:24:33	999	999
00:24:34	999	999
00:24:35	999	999
00:24:36	999	999
00:24:37	999	999
00:24:38	999	999
00:24:39	999	999
00:24:40	999	999
00:24:41	999	999
00:24:42	999	999
00:24:43	999	999
00:24:44	999	999
00:24:45	999	999
00:24:46	999	999
00:24:47	999	999
00:24:48	999	999
00:24:49	999	999
00:24:50	999	999
00:24:51	999	999
00:24:52	999	999
00:24:53	999	999
00:24:54	999	999
00:24:55	999	999
00:24:56	999	999
00:24:57	999	999
00:24:58	999	999
00:24:59	999	999
00:25:00	999	999
00:25:01	999	999
00:25:02	999	999
00:25:03	999	999
00:25:04	999	999
00:25:05	999	999
00:25:06	999	999
00:25:07	999	999
00:25:08	999	999
00:25:09	999	999
00:25:10	2	2
00:25:11	2	2
00:25:12	2	2
00:25:13	2	2
00:25:14	2	2
00:25:15	2	2
00:25:16	2	2
00:25:17	2	2
00:25:18	2	2
00:25:19	2	2
00:25:20	2	2
00:25:21	2	2
00:25:22	2	2
00:25:23	2	2
00:25:24	2	2
00:25:25	2	2
00:25:26	2	2
00:25:27	2	2
00:25:28	2	2
00:25:29	2	2
00:25:30	2	2
00:25:31	2	2
00:25:32	2	2
00:25:33	2	2
00:25:34	2	2
00:25:35	2	2
00:25:36	2	2
00:25:37	2	2
00:25:38	2	2
00:25:39	2	2
00:25:40	2	2
00:25:41	2	2
00:25:42	2	2
00:25:43	2	2
00:25:44	2	2
00:25:45	2	2
00:25:46	2	2
00:25:47	2	2
00:25:48	2	2
00:25:49	2	2
00:25:50	2	2
00:25:51	2	2
00:25:52	2	2
00:25:53	2	2
00:25:54	2	2
00:25:55	2	2
00:25:56	2	2
00:25:57	2	2
00:25:58	2	2
00:25:59	2	2
00:26:00	2	2
00:26:01	2	2
00:26:02	2	2
00:26:03	2	2
00:26:04	2	2
00:26:05	2	2
00:26:06	2	2
00:26:07	2	2
00:26:08	2	2
00:26:09	2	2
00:26:10	999	999
00:26:11	999	999
00:26:12	999	999
00:26:13	999	999
00:26:14	999	999
00:26:15	999	999
00:26:16	999	999
00:26:17	999	999
00:26:18	999	999
00:26:19	999	999
00:26:20	999	999
00:26:21	999	999
00:26:22	999	999
00:26:23	999	999
00:26:24	999	999
00:26:25	999	999
00:26:26	999	999
00:26:27	999	999
00:26:28	999	999
00:26:29	999	999
00:26:30	999	999
00:26:31	999	999
00:26:32	999	999
00:26:33	999	999
00:26:34	999	999
00:26:35	999	999
00:26:36	999	999
00:26:37	999	999
00:26:38	999	999
00:26:39	999	999
00:26:40	2	2
00:26:41	2	2
00:26:42	2	2
00:26:43	2	2
00:26:44	2	2
00:26:45	2	2
00:26:46	2	2
00:26:47	2	2
00:26:48	2	2
00:26:49	2	2
00:26:50	2	2
00:26:51	2	2
00:26:52	2	2
00:26:53	2	2
00:26:54	2	2
00:26:55	2	2
00:26:56	2	2
00:26:57	2	2
00:26:58	2	2
00:26:59	2	2
00:27:00	2	2
00:27:01	2	2
00:27:02	2	2
00:27:03	2	2
00:27:04	2	2
00:27:05	2	2
00:27:06	2	2
00:27:07	2	2
00:27:08	2	2
00:27:09	2	2
00:27:10	2	2
00:27:11	2	2
00:27:12	2	2
00:27:13	2	2
00:27:14	2	2
00:27:15	2	2
00:27:16	2	2
00:27:17	2	2
00:27:18	2	2
00:27:19	2	2
00:27:20	2	2
00:27:21	2	2
00:27:22	2	2
00:27:23	2	2
00:27:24	2	2
00:27:25	2	2
00:27:26	2	2
00:27:27	2	2
00:27:28	2	2
00:27:29	2	2
00:27:30	2	2
00:27:31	2	2
00:27:32	2	2
00:27:33	2	2
00:27:34	2	2
00:27:35	2	2
00:27:36	2	2
00:27:37	2	2
00:27:38	2	2
00:27:39	2	2
00:27:40	999	999
00:27:41	999	999
00:27:42	999	999
00:27:43	999	999
00:27:44	999	999
00:27:45	999	999
00:27:46	999	999
00:27:47	999	999
00:27:48	999	999
00:27:49	999	999
00:27:50	999	999
00:27:51	999	999
00:27:52	999	999
00:27:53	999	999
00:27:54	999	999
00:27:55	999	999
00:27:56	999	999
00:27:57	999	999
00:27:58	999	999
00:27:59	999	999
00:28:00	999	999
00:28:01	999	999
00:28:02	999	999
00:28:03	999	999
00:28:04	999	999
00:28:05	999	999
00:28:06	999	999
00:28:07	999	999
00:28:08	999	999
00:28:09	999	999
00:28:10	999	999
00:28:11	999	999
00:28:12	999	999
00:28:13	999	999
00:28:14	999	999
00:28:15	999	999
00:28:16	999	999
00:28:17	999	999
00:28:18	999	999
00:28:19	999	999
00:28:20	999	999
00:28:21	999	999
00:28:22	999	999
00:28:23	999	999
00:28:24	999	999
00:28:25	999	999
00:28:26	999	999
00:28:27	999	999
00:28:28	999	999
00:28:29	999	999
00:28:30	41	3
00:28:31	41	41
00:28:32	41	41
00:28:33	41	41
00:28:34	41	41
00:28:35	41	41
00:28:36	41	41
00:28:37	41	41
00:28:38	41	41
00:28:39	41	41
00:28:40	41	41
00:28:41	41	41
00:28:42	41	41
00:28:43	41	41
00:28:44	41	41
00:28:45	41	41
00:28:46	41	41
00:28:47	41	41
00:28:48	41	41
00:28:49	41	41
00:28:50	41	41
00:28:51	41	41
00:28:52	41	41
00:28:53	41	41
00:28:54	41	41
00:28:55	41	41
00:28:56	41	41
00:28:57	41	41
00:28:58	41	41
00:28:59	41	41
00:29:00	41	41
00:29:01	41	42
00:29:02	41	42
00:29:03	41	42
00:29:04	41	42
00:29:05	41	42
00:29:06	41	42
00:29:07	41	42
00:29:08	41	42
00:29:09	41	42
00:29:10	41	42
00:29:11	41	42
00:29:12	41	42
00:29:13	41	42
00:29:14	41	42
00:29:15	41	42
00:29:16	41	41
00:29:17	41	41
00:29:18	41	41
00:29:19	41	41
00:29:20	41	41
00:29:21	41	41
00:29:22	41	41
00:29:23	41	41
00:29:24	41	41
00:29:25	41	41
00:29:26	41	41
00:29:27	41	41
00:29:28	41	41
00:29:29	41	41
00:29:30	999	999
00:29:31	999	999
00:29:32	999	999
00:29:33	999	999
00:29:34	999	999
00:29:35	999	999
00:29:36	999	999
00:29:37	999	999
00:29:38	999	999
00:29:39	999	999
00:29:40	999	999
00:29:41	999	999
00:29:42	999	999
00:29:43	999	999
00:29:44	999	999
00:29:45	999	999
00:29:46	999	999
00:29:47	999	999
00:29:48	999	999
00:29:49	999	999
00:29:50	999	999
00:29:51	999	999
00:29:52	999	999
00:29:53	999	999
00:29:54	999	999
00:29:55	999	999
00:29:56	999	999
00:29:57	999	999
00:29:58	999	999
00:29:59	999	999
00:30:00	999	999
00:30:01	999	999
00:30:02	999	999
00:30:03	999	999
00:30:04	999	999
00:30:05	999	999
00:30:06	999	999
00:30:07	999	999
00:30:08	999	999
00:30:09	999	999
00:30:10	999	999
00:30:11	999	999
00:30:12	999	999
00:30:13	999	999
00:30:14	999	999
00:30:15	999	999
00:30:16	999	999
00:30:17	999	999
00:30:18	999	999
00:30:19	999	999
00:30:20	999	999
00:30:21	999	999
00:30:22	999	999
00:30:23	999	999
00:30:24	999	999
00:30:25	999	999
00:30:26	999	999
00:30:27	999	999
00:30:28	999	999
00:30:29	999	999
00:30:30	999	999
00:30:31	999	999
00:30:32	999	999
00:30:33	999	999
00:30:34	999	999
00:30:35	999	999
00:30:36	999	999
00:30:37	999	999
00:30:38	999	999
00:30:39	999	999
00:30:40	999	999
00:30:41	999	999
00:30:42	999	999
00:30:43	999	999
00:30:44	999	999
00:30:45	999	999
00:30:46	999	999
00:30:47	999	999
00:30:48	999	999
00:30:49	999	999
00:30:50	999	999
00:30:51	999	999
00:30:52	999	999
00:30:53	999	999
00:30:54	999	999
00:30:55	999	999
00:30:56	999	999
00:30:57	999	999
00:30:58	999	999
00:30:59	999	999
00:31:00	41	3
00:31:01	41	41
00:31:02	41	41
00:31:03	41	41
00:31:04	41	41
00:31:05	41	41
00:31:06	41	41
00:31:07	41	41
00:31:08	2	41
00:31:09	3	41
00:31:10	3	41
00:31:11	2	41
00:31:12	2	41
00:31:13	2	41
00:31:14	2	41
00:31:15	2	41
00:31:16	2	41
00:31:17	41	41
00:31:18	41	41
00:31:19	41	41
00:31:20	41	41
00:31:21	41	41
00:31:22	41	41
00:31:23	41	41
00:31:24	41	41
00:31:25	41	41
00:31:26	41	42
00:31:27	41	42
00:31:28	41	42
00:31:29	41	42
00:31:30	41	42
00:31:31	2	3
00:31:32	2	3
00:31:33	2	3
00:31:34	2	3
00:31:35	2	3
00:31:36	41	41
00:31:37	41	41
00:31:38	41	41
00:31:39	41	41
00:31:40	41	41
00:31:41	41	41
00:31:42	41	41
00:31:43	41	41
00:31:44	41	41
00:31:45	41	41
00:31:46	41	41
00:31:47	2	41
00:31:48	2	41
00:31:49	2	41
00:31:50	2	41
00:31:51	2	41
00:31:52	2	41
00:31:53	41	41
00:31:54	41	41
00:31:55	41	41
00:31:56	41	41
00:31:57	41	41
00:31:58	41	41
00:31:59	41	41
00:32:00	999	999
00:32:01	999	999
00:32:02	999	999
00:32:03	999	999
00:32:04	999	999
00:32:05	999	999
00:32:06	999	999
00:32:07	999	999
00:32:08	999	999
00:32:09	999	999
00:32:10	999	999
00:32:11	999	999
00:32:12	999	999
00:32:13	999	999
00:32:14	999	999
00:32:15	999	999
00:32:16	999	999
00:32:17	999	999
00:32:18	999	999
00:32:19	999	999
00:32:20	999	999
00:32:21	999	999
00:32:22	999	999
00:32:23	999	999
00:32:24	999	999
00:32:25	999	999
00:32:26	999	999
00:32:27	999	999
00:32:28	999	999
00:32:29	999	999
00:32:30	999	999
00:32:31	999	999
00:32:32	999	999
00:32:33	999	999
00:32:34	999	999
00:32:35	999	999
00:32:36	999	999
00:32:37	999	999
00:32:38	999	999
00:32:39	999	999
00:32:40	999	999
00:32:41	999	999
00:32:42	999	999
00:32:43	999	999
00:32:44	999	999
00:32:45	999	999
00:32:46	999	999
00:32:47	999	999
00:32:48	999	999
00:32:49	999	999
00:32:50	999	999
00:32:51	999	999
00:32:52	999	999
00:32:53	999	999
00:32:54	999	999
00:32:55	999	999
00:32:56	999	999
00:32:57	999	999
00:32:58	999	999
00:32:59	999	999
00:33:00	999	999
00:33:01	999	999
00:33:02	999	999
00:33:03	999	999
00:33:04	999	999
00:33:05	999	999
00:33:06	999	999
00:33:07	999	999
00:33:08	999	999
00:33:09	999	999
00:33:10	999	999
00:33:11	999	999
00:33:12	999	999
00:33:13	999	999
00:33:14	999	999
00:33:15	999	999
00:33:16	999	999
00:33:17	999	999
00:33:18	999	999
[truncated: 152 more rows]

## Sheet: P107
stopwatch	Video	A8
00:00:00	999	999
00:00:01	999	999
00:00:02	999	999
00:00:03	999	999
00:00:04	999	999
00:00:05	999	999
00:00:06	999	999
00:00:07	999	999
00:00:08	999	999
00:00:09	999	999
00:00:10	999	999
00:00:11	999	999
00:00:12	999	999
00:00:13	999	999
00:00:14	999	999
00:00:15	999	999
00:00:16	999	999
00:00:17	999	999
00:00:18	999	999
00:00:19	999	999
00:00:20	999	999
00:00:21	999	999
00:00:22	999	999
00:00:23	999	999
00:00:24	999	999
00:00:25	999	999
00:00:26	999	999
00:00:27	999	999
00:00:28	999	999
00:00:29	999	999
00:00:30	999	999
00:00:31	999	999
00:00:32	999	999
00:00:33	999	999
00:00:34	999	999
00:00:35	999	999
00:00:36	999	999
00:00:37	999	999
00:00:38	999	999
00:00:39	999	999
00:00:40	999	999
00:00:41	999	999
00:00:42	999	999
00:00:43	999	999
00:00:44	999	999
00:00:45	999	999
00:00:46	999	999
00:00:47	999	999
00:00:48	999	999
00:00:49	999	999
00:00:50	999	999
00:00:51	999	999
00:00:52	999	999
00:00:53	999	999
00:00:54	999	999
00:00:55	999	999
00:00:56	999	999
00:00:57	999	999
00:00:58	999	999
00:00:59	999	999
00:01:00	999	999
00:01:01	999	999
00:01:02	999	999
00:01:03	999	999
00:01:04	999	999
00:01:05	999	999
00:01:06	999	999
00:01:07	999	999
00:01:08	999	999
00:01:09	999	999
00:01:10	999	999
00:01:11	999	999
00:01:12	999	999
00:01:13	999	999
00:01:14	999	999
00:01:15	999	999
00:01:16	999	999
00:01:17	999	999
00:01:18	999	999
00:01:19	999	999
00:01:20	999	999
00:01:21	999	999
00:01:22	999	999
00:01:23	999	999
00:01:24	999	999
00:01:25	41	5
00:01:26	41	5
00:01:27	41	5
00:01:28	41	5
00:01:29	41	5
00:01:30	41	5
00:01:31	41	5
00:01:32	41	5
00:01:33	41	5
00:01:34	41	5
00:01:35	41	5
00:01:36	41	5
00:01:37	41	5
00:01:38	41	5
00:01:39	41	5
00:01:40	41	5
00:01:41	41	5
00:01:42	41	5
00:01:43	41	5
00:01:44	41	5
00:01:45	41	5
00:01:46	41	5
00:01:47	41	5
00:01:48	41	5
00:01:49	41	5
00:01:50	41	5
00:01:51	41	5
00:01:52	41	5
00:01:53	41	5
00:01:54	41	5
00:01:55	41	5
00:01:56	41	5
00:01:57	41	5
00:01:58	41	5
00:01:59	41	5
00:02:00	41	5
00:02:01	41	5
00:02:02	41	5
00:02:03	41	5
00:02:04	41	5
00:02:05	41	5
00:02:06	41	5
00:02:07	41	5
00:02:08	41	5
00:02:09	41	5
00:02:10	41	5
00:02:11	41	5
00:02:12	41	5
00:02:13	41	5
00:02:14	41	5
00:02:15	41	5
00:02:16	41	5
00:02:17	41	5
00:02:18	41	5
00:02:19	41	5
00:02:20	41	5
00:02:21	41	5
00:02:22	41	5
00:02:23	41	5
00:02:24	41	5
00:02:25	999	999
00:02:26	999	999
00:02:27	999	999
00:02:28	999	999
00:02:29	999	999
00:02:30	999	999
00:02:31	999	999
00:02:32	999	999
00:02:33	999	999
00:02:34	999	999
00:02:35	999	999
00:02:36	999	999
00:02:37	999	999
00:02:38	999	999
00:02:39	999	999
00:02:40	999	999
00:02:41	999	999
00:02:42	999	999
00:02:43	999	999
00:02:44	999	999
00:02:45	999	999
00:02:46	999	999
00:02:47	999	999
00:02:48	999	999
00:02:49	999	999
00:02:50	41	5
00:02:51	41	5
00:02:52	41	5
00:02:53	41	5
00:02:54	41	5
00:02:55	41	5
00:02:56	41	5
00:02:57	41	5
00:02:58	41	5
00:02:59	41	5
00:03:00	41	5
00:03:01	41	5
00:03:02	41	5
00:03:03	41	5
00:03:04	41	5
00:03:05	41	5
00:03:06	41	5
00:03:07	41	5
00:03:08	41	5
00:03:09	41	5
00:03:10	41	5
00:03:11	41	5
00:03:12	41	5
00:03:13	41	5
00:03:14	41	5
00:03:15	41	5
00:03:16	41	5
00:03:17	41	5
00:03:18	41	5
00:03:19	41	5
00:03:20	41	5
00:03:21	41	5
00:03:22	41	5
00:03:23	41	5
00:03:24	41	5
00:03:25	41	5
00:03:26	41	5
00:03:27	41	5
00:03:28	41	5
00:03:29	41	5
00:03:30	41	5
00:03:31	41	5
00:03:32	41	5
00:03:33	41	5
00:03:34	41	5
00:03:35	41	5
00:03:36	41	41
00:03:37	41	41
00:03:38	41	41
00:03:39	41	41
00:03:40	41	41
00:03:41	41	41
00:03:42	41	41
00:03:43	41	41
00:03:44	41	41
00:03:45	41	41
00:03:46	41	41
00:03:47	41	41
00:03:48	41	41
00:03:49	41	41
00:03:50	999	999
00:03:51	999	999
00:03:52	999	999
00:03:53	999	999
00:03:54	999	999
00:03:55	999	999
00:03:56	999	999
00:03:57	999	999
00:03:58	999	999
00:03:59	999	999
00:04:00	999	999
00:04:01	999	999
00:04:02	999	999
00:04:03	999	999
00:04:04	999	999
00:04:05	999	999
00:04:06	999	999
00:04:07	999	999
00:04:08	999	999
00:04:09	999	999
00:04:10	999	999
00:04:11	999	999
00:04:12	999	999
00:04:13	999	999
00:04:14	999	999
00:04:15	999	999
00:04:16	999	999
00:04:17	999	999
00:04:18	999	999
00:04:19	999	999
00:04:20	999	999
00:04:21	999	999
00:04:22	999	999
00:04:23	999	999
00:04:24	999	999
00:04:25	999	999
00:04:26	999	999
00:04:27	999	999
00:04:28	999	999
00:04:29	999	999
00:04:30	999	999
00:04:31	999	999
00:04:32	999	999
00:04:33	999	999
00:04:34	999	999
00:04:35	999	999
00:04:36	999	999
00:04:37	999	999
00:04:38	999	999
00:04:39	999	999
00:04:40	41	42
00:04:41	41	41
00:04:42	41	41
00:04:43	41	41
00:04:44	41	41
00:04:45	41	41
00:04:46	41	41
00:04:47	41	41
00:04:48	41	41
00:04:49	41	41
00:04:50	41	41
00:04:51	41	41
00:04:52	41	41
00:04:53	41	41
00:04:54	41	41
00:04:55	41	41
00:04:56	41	41
00:04:57	41	41
00:04:58	41	41
00:04:59	41	41
00:05:00	41	41
00:05:01	41	42
00:05:02	41	42
00:05:03	41	42
00:05:04	41	42
00:05:05	41	42
00:05:06	41	42
00:05:07	41	42
00:05:08	41	42
00:05:09	41	42
00:05:10	41	42
00:05:11	41	42
00:05:12	41	42
00:05:13	41	42
00:05:14	41	42
00:05:15	41	42
00:05:16	41	41
00:05:17	41	41
00:05:18	41	41
00:05:19	41	41
00:05:20	41	41
00:05:21	41	41
00:05:22	41	41
00:05:23	41	41
00:05:24	41	41
00:05:25	41	41
00:05:26	41	41
00:05:27	41	41
00:05:28	41	41
00:05:29	41	41
00:05:30	41	41
00:05:31	41	41
00:05:32	41	41
00:05:33	41	41
00:05:34	41	41
00:05:35	41	41
00:05:36	41	42
00:05:37	41	42
00:05:38	41	42
00:05:39	41	42
00:05:40	999	999
00:05:41	999	999
00:05:42	999	999
00:05:43	999	999
00:05:44	999	999
00:05:45	999	999
00:05:46	999	999
00:05:47	999	999
00:05:48	999	999
00:05:49	999	999
00:05:50	999	999
00:05:51	999	999
00:05:52	999	999
00:05:53	999	999
00:05:54	999	999
00:05:55	999	999
00:05:56	999	999
00:05:57	999	999
00:05:58	999	999
00:05:59	999	999
00:06:00	999	999
00:06:01	999	999
00:06:02	999	999
00:06:03	999	999
00:06:04	999	999
00:06:05	999	999
00:06:06	999	999
00:06:07	999	999
00:06:08	999	999
00:06:09	999	999
00:06:10	999	999
00:06:11	999	999
00:06:12	999	999
00:06:13	999	999
00:06:14	999	999
00:06:15	999	999
00:06:16	999	999
00:06:17	999	999
00:06:18	999	999
00:06:19	999	999
00:06:20	999	999
00:06:21	999	999
00:06:22	999	999
00:06:23	999	999
00:06:24	999	999
00:06:25	999	999
00:06:26	999	999
00:06:27	999	999
00:06:28	999	999
00:06:29	999	999
00:06:30	42	41
00:06:31	42	41
00:06:32	42	41
00:06:33	42	41
00:06:34	42	41
00:06:35	42	41
00:06:36	42	41
00:06:37	42	41
00:06:38	42	41
00:06:39	42	41
00:06:40	42	41
00:06:41	42	41
00:06:42	42	41
00:06:43	42	41
00:06:44	42	41
00:06:45	42	41
00:06:46	42	42
00:06:47	42	42
00:06:48	42	42
00:06:49	42	42
00:06:50	42	42
00:06:51	42	42
00:06:52	42	42
00:06:53	42	42
00:06:54	42	42
00:06:55	42	42
00:06:56	42	42
00:06:57	42	42
00:06:58	42	42
00:06:59	42	42
00:07:00	42	42
00:07:01	42	41
00:07:02	42	41
00:07:03	42	41
00:07:04	42	41
00:07:05	42	41
00:07:06	42	41
00:07:07	42	41
00:07:08	42	41
00:07:09	42	41
00:07:10	42	41
00:07:11	42	41
00:07:12	42	41
00:07:13	42	41
00:07:14	42	41
00:07:15	42	41
00:07:16	42	41
00:07:17	42	41
00:07:18	42	41
00:07:19	42	41
00:07:20	42	41
00:07:21	42	42
00:07:22	42	42
00:07:23	42	42
00:07:24	42	42
00:07:25	42	42
00:07:26	42	42
00:07:27	42	42
00:07:28	42	42
00:07:29	42	42
00:07:30	999	999
00:07:31	999	999
00:07:32	999	999
00:07:33	999	999
00:07:34	999	999
00:07:35	999	999
00:07:36	999	999
00:07:37	999	999
00:07:38	999	999
00:07:39	999	999
00:07:40	999	999
00:07:41	999	999
00:07:42	999	999
00:07:43	999	999
00:07:44	999	999
00:07:45	999	999
00:07:46	999	999
00:07:47	999	999
00:07:48	999	999
00:07:49	999	999
00:07:50	999	999
00:07:51	999	999
00:07:52	999	999
00:07:53	999	999
00:07:54	999	999
00:07:55	999	999
00:07:56	999	999
00:07:57	999	999
00:07:58	999	999
00:07:59	999	999
00:08:00	999	999
00:08:01	999	999
00:08:02	999	999
00:08:03	999	999
00:08:04	999	999
00:08:05	999	999
00:08:06	999	999
00:08:07	999	999
00:08:08	999	999
00:08:09	999	999
00:08:10	999	999
00:08:11	999	999
00:08:12	999	999
00:08:13	999	999
00:08:14	999	999
00:08:15	999	999
00:08:16	999	999
00:08:17	999	999
00:08:18	999	999
00:08:19	999	999
00:08:20	999	999
00:08:21	999	999
00:08:22	999	999
00:08:23	999	999
00:08:24	999	999
00:08:25	999	999
00:08:26	999	999
00:08:27	999	999
00:08:28	999	999
00:08:29	999	999
00:08:30	999	999
00:08:31	999	999
00:08:32	999	999
00:08:33	999	999
00:08:34	999	999
00:08:35	999	999
00:08:36	999	999
00:08:37	999	999
00:08:38	999	999
00:08:39	999	999
00:08:40	999	999
00:08:41	999	999
00:08:42	999	999
00:08:43	999	999
00:08:44	999	999
00:08:45	999	999
00:08:46	999	999
00:08:47	999	999
00:08:48	999	999
00:08:49	999	999
00:08:50	999	999
00:08:51	999	999
00:08:52	999	999
00:08:53	999	999
00:08:54	999	999
00:08:55	999	999
00:08:56	999	999
00:08:57	999	999
00:08:58	999	999
00:08:59	999	999
00:09:00	999	999
00:09:01	999	999
00:09:02	999	999
00:09:03	999	999
00:09:04	999	999
00:09:05	999	999
00:09:06	999	999
00:09:07	999	999
00:09:08	999	999
00:09:09	999	999
00:09:10	999	999
00:09:11	999	999
00:09:12	999	999
00:09:13	999	999
00:09:14	999	999
00:09:15	999	999
00:09:16	999	999
00:09:17	999	999
00:09:18	999	999
00:09:19	999	999
00:09:20	999	999
00:09:21	999	999
00:09:22	999	999
00:09:23	999	999
00:09:24	999	999
00:09:25	999	999
00:09:26	999	999
00:09:27	999	999
00:09:28	999	999
00:09:29	999	999
00:09:30	999	999
00:09:31	999	999
00:09:32	999	999
00:09:33	999	999
00:09:34	999	999
00:09:35	999	999
00:09:36	999	999
00:09:37	999	999
00:09:38	999	999
00:09:39	999	999
00:09:40	999	999
00:09:41	999	999
00:09:42	999	999
00:09:43	999	999
00:09:44	999	999
00:09:45	999	999
00:09:46	999	999
00:09:47	999	999
00:09:48	999	999
00:09:49	999	999
00:09:50	999	999
00:09:51	999	999
00:09:52	999	999
00:09:53	999	999
00:09:54	999	999
00:09:55	999	999
00:09:56	999	999
00:09:57	999	999
00:09:58	999	999
00:09:59	999	999
00:10:00	999	999
00:10:01	999	999
00:10:02	999	999
00:10:03	999	999
00:10:04	999	999
00:10:05	999	999
00:10:06	999	999
00:10:07	999	999
00:10:08	999	999
00:10:09	999	999
00:10:10	41	41
00:10:11	41	42
00:10:12	41	42
00:10:13	41	42
00:10:14	41	42
00:10:15	41	42
00:10:16	41	42
00:10:17	41	42
00:10:18	41	42
00:10:19	41	42
00:10:20	41	42
00:10:21	41	42
00:10:22	41	42
00:10:23	41	42
00:10:24	41	42
00:10:25	41	42
00:10:26	41	41
00:10:27	41	41
00:10:28	41	41
00:10:29	41	41
00:10:30	41	41
00:10:31	41	41
00:10:32	41	41
00:10:33	41	41
00:10:34	41	41
00:10:35	41	41
00:10:36	41	41
00:10:37	41	41
00:10:38	41	41
00:10:39	41	41
00:10:40	41	41
00:10:41	41	41
00:10:42	41	41
00:10:43	41	41
00:10:44	41	41
00:10:45	41	41
00:10:46	41	42
00:10:47	41	42
00:10:48	41	42
00:10:49	41	42
00:10:50	41	42
00:10:51	41	42
00:10:52	41	42
00:10:53	41	42
00:10:54	41	42
00:10:55	41	42
00:10:56	41	42
00:10:57	41	42
00:10:58	41	42
00:10:59	41	42
00:11:00	41	42
00:11:01	41	41
00:11:02	41	41
00:11:03	41	41
00:11:04	41	41
00:11:05	41	41
00:11:06	41	41
00:11:07	41	41
00:11:08	41	41
00:11:09	41	41
00:11:10	999	999
00:11:11	999	999
00:11:12	999	999
00:11:13	999	999
00:11:14	999	999
00:11:15	999	999
00:11:16	999	999
00:11:17	999	999
00:11:18	999	999
00:11:19	999	999
00:11:20	999	999
00:11:21	999	999
00:11:22	999	999
00:11:23	999	999
00:11:24	999	999
00:11:25	999	999
00:11:26	999	999
00:11:27	999	999
00:11:28	999	999
00:11:29	999	999
00:11:30	999	999
00:11:31	999	999
00:11:32	999	999
00:11:33	999	999
00:11:34	999	999
00:11:35	999	999
00:11:36	999	999
00:11:37	999	999
00:11:38	999	999
00:11:39	999	999
00:11:40	999	999
00:11:41	999	999
00:11:42	999	999
00:11:43	999	999
00:11:44	999	999
00:11:45	999	999
00:11:46	999	999
00:11:47	999	999
00:11:48	999	999
00:11:49	999	999
00:11:50	999	999
00:11:51	999	999
00:11:52	999	999
00:11:53	999	999
00:11:54	999	999
00:11:55	999	999
00:11:56	999	999
00:11:57	999	999
00:11:58	999	999
00:11:59	999	999
00:12:00	999	999
00:12:01	999	999
00:12:02	999	999
00:12:03	999	999
00:12:04	999	999
00:12:05	999	999
00:12:06	999	999
00:12:07	999	999
00:12:08	999	999
00:12:09	999	999
00:12:10	999	999
00:12:11	999	999
00:12:12	999	999
00:12:13	999	999
00:12:14	999	999
00:12:15	999	999
00:12:16	999	999
00:12:17	999	999
00:12:18	999	999
00:12:19	999	999
00:12:20	999	999
00:12:21	999	999
00:12:22	999	999
00:12:23	999	999
00:12:24	999	999
00:12:25	999	999
00:12:26	999	999
00:12:27	999	999
00:12:28	999	999
00:12:29	999	999
00:12:30	999	999
00:12:31	999	999
00:12:32	999	999
00:12:33	999	999
00:12:34	999	999
00:12:35	999	999
00:12:36	999	999
00:12:37	999	999
00:12:38	999	999
00:12:39	999	999
00:12:40	999	999
00:12:41	999	999
00:12:42	999	999
00:12:43	999	999
00:12:44	999	999
00:12:45	999	999
00:12:46	999	999
00:12:47	999	999
00:12:48	999	999
00:12:49	999	999
00:12:50	999	999
00:12:51	999	999
00:12:52	999	999
00:12:53	999	999
00:12:54	999	999
00:12:55	999	999
00:12:56	999	999
00:12:57	999	999
00:12:58	999	999
00:12:59	999	999
00:13:00	999	999
00:13:01	999	999
00:13:02	999	999
00:13:03	999	999
00:13:04	999	999
00:13:05	999	999
00:13:06	999	999
00:13:07	999	999
00:13:08	999	999
00:13:09	999	999
00:13:10	41	3
00:13:11	41	5
00:13:12	41	5
00:13:13	41	5
00:13:14	41	5
00:13:15	41	5
00:13:16	41	41
00:13:17	41	41
00:13:18	41	41
00:13:19	41	41
00:13:20	41	41
00:13:21	41	41
00:13:22	41	41
00:13:23	41	41
00:13:24	41	41
00:13:25	41	41
00:13:26	41	41
00:13:27	41	41
00:13:28	41	41
00:13:29	41	41
00:13:30	41	41
00:13:31	41	41
00:13:32	41	41
00:13:33	41	41
00:13:34	41	41
00:13:35	41	41
00:13:36	41	41
00:13:37	41	41
00:13:38	41	41
00:13:39	41	41
00:13:40	41	41
00:13:41	41	42
00:13:42	41	42
00:13:43	41	42
00:13:44	41	42
00:13:45	41	42
00:13:46	41	42
00:13:47	41	42
00:13:48	41	42
00:13:49	41	42
00:13:50	41	42
00:13:51	41	42
00:13:52	41	42
00:13:53	41	42
00:13:54	41	42
00:13:55	41	42
00:13:56	41	41
00:13:57	41	41
00:13:58	41	41
00:13:59	41	41
00:14:00	41	41
00:14:01	41	41
00:14:02	41	41
00:14:03	41	41
00:14:04	41	41
00:14:05	41	41
00:14:06	41	41
00:14:07	41	41
00:14:08	41	41
00:14:09	41	41
00:14:10	999	999
00:14:11	999	999
00:14:12	999	999
00:14:13	999	999
00:14:14	999	999
00:14:15	999	999
00:14:16	999	999
00:14:17	999	999
00:14:18	999	999
00:14:19	999	999
00:14:20	999	999
00:14:21	999	999
00:14:22	999	999
00:14:23	999	999
00:14:24	999	999
00:14:25	999	999
00:14:26	999	999
00:14:27	999	999
00:14:28	999	999
00:14:29	999	999
00:14:30	999	999
00:14:31	999	999
00:14:32	999	999
00:14:33	999	999
00:14:34	999	999
00:14:35	999	999
00:14:36	999	999
00:14:37	999	999
00:14:38	999	999
00:14:39	999	999
00:14:40	41	3
00:14:41	41	41
00:14:42	41	41
00:14:43	41	41
00:14:44	41	41
00:14:45	41	41
00:14:46	41	42
00:14:47	41	42
00:14:48	41	42
00:14:49	41	42
00:14:50	41	42
00:14:51	41	42
00:14:52	41	42
00:14:53	41	42
00:14:54	41	42
00:14:55	41	42
00:14:56	41	42
00:14:57	41	42
00:14:58	41	42
00:14:59	41	42
00:15:00	41	42
00:15:01	41	41
00:15:02	41	41
00:15:03	41	41
00:15:04	41	41
00:15:05	41	41
00:15:06	41	41
00:15:07	41	41
00:15:08	41	41
00:15:09	41	41
00:15:10	41	41
00:15:11	41	41
00:15:12	41	41
00:15:13	41	41
00:15:14	41	41
00:15:15	41	41
00:15:16	41	41
00:15:17	41	41
00:15:18	41	41
00:15:19	41	41
00:15:20	41	41
00:15:21	41	42
00:15:22	41	42
00:15:23	41	42
00:15:24	41	42
00:15:25	41	42
00:15:26	41	42
00:15:27	41	42
00:15:28	41	42
00:15:29	41	42
00:15:30	41	42
00:15:31	41	42
00:15:32	41	42
00:15:33	41	42
00:15:34	41	42
00:15:35	41	42
00:15:36	41	41
00:15:37	41	41
00:15:38	41	41
00:15:39	41	41
00:15:40	999	999
00:15:41	999	999
00:15:42	999	999
00:15:43	999	999
00:15:44	999	999
00:15:45	999	999
00:15:46	999	999
00:15:47	999	999
00:15:48	999	999
00:15:49	999	999
00:15:50	999	999
00:15:51	999	999
00:15:52	999	999
00:15:53	999	999
00:15:54	999	999
00:15:55	999	999
00:15:56	999	999
00:15:57	999	999
00:15:58	999	999
00:15:59	999	999
00:16:00	999	999
00:16:01	999	999
00:16:02	999	999
00:16:03	999	999
00:16:04	999	999
00:16:05	999	999
00:16:06	999	999
00:16:07	999	999
00:16:08	999	999
00:16:09	999	999
00:16:10	999	999
00:16:11	999	999
00:16:12	999	999
00:16:13	999	999
00:16:14	999	999
00:16:15	999	999
00:16:16	999	999
00:16:17	999	999
00:16:18	999	999
00:16:19	999	999
00:16:20	999	999
00:16:21	999	999
00:16:22	999	999
00:16:23	999	999
00:16:24	999	999
00:16:25	999	999
00:16:26	999	999
00:16:27	999	999
00:16:28	999	999
00:16:29	999	999
00:16:30	999	999
00:16:31	999	999
00:16:32	999	999
00:16:33	999	999
00:16:34	999	999
00:16:35	999	999
00:16:36	999	999
00:16:37	999	999
00:16:38	999	999
00:16:39	999	999
00:16:40	999	999
00:16:41	999	999
00:16:42	999	999
00:16:43	999	999
00:16:44	999	999
00:16:45	999	999
00:16:46	999	999
00:16:47	999	999
00:16:48	999	999
00:16:49	999	999
00:16:50	999	999
00:16:51	999	999
00:16:52	999	999
00:16:53	999	999
00:16:54	999	999
00:16:55	999	999
00:16:56	999	999
00:16:57	999	999
00:16:58	999	999
00:16:59	999	999
00:17:00	999	999
00:17:01	999	999
00:17:02	999	999
00:17:03	999	999
00:17:04	999	999
00:17:05	999	999
00:17:06	999	999
00:17:07	999	999
00:17:08	999	999
00:17:09	999	999
00:17:10	999	999
00:17:11	999	999
00:17:12	999	999
00:17:13	999	999
00:17:14	999	999
00:17:15	999	999
00:17:16	999	999
00:17:17	999	999
00:17:18	999	999
00:17:19	999	999
00:17:20	999	999
00:17:21	999	999
00:17:22	999	999
00:17:23	999	999
00:17:24	999	999
00:17:25	999	999
00:17:26	999	999
00:17:27	999	999
00:17:28	999	999
00:17:29	999	999
00:17:30	999	999
00:17:31	999	999
00:17:32	999	999
00:17:33	999	999
00:17:34	999	999
00:17:35	999	999
00:17:36	999	999
00:17:37	999	999
00:17:38	999	999
00:17:39	999	999
00:17:40	999	999
00:17:41	999	999
00:17:42	999	999
00:17:43	999	999
00:17:44	999	999
00:17:45	999	999
00:17:46	999	999
00:17:47	999	999
00:17:48	999	999
00:17:49	999	999
00:17:50	999	999
00:17:51	999	999
00:17:52	999	999
00:17:53	999	999
00:17:54	999	999
00:17:55	999	999
00:17:56	999	999
00:17:57	999	999
00:17:58	999	999
00:17:59	999	999
00:18:00	42	3
00:18:01	42	41
00:18:02	42	41
00:18:03	42	41
00:18:04	42	41
00:18:05	42	41
00:18:06	42	41
00:18:07	42	41
00:18:08	42	41
00:18:09	42	41
00:18:10	42	41
00:18:11	42	42
00:18:12	42	42
00:18:13	42	42
00:18:14	42	42
00:18:15	42	42
00:18:16	42	42
00:18:17	42	42
00:18:18	42	42
00:18:19	42	42
00:18:20	42	42
00:18:21	42	42
00:18:22	42	42
00:18:23	42	42
00:18:24	42	42
00:18:25	42	42
00:18:26	42	42
00:18:27	42	42
00:18:28	42	42
00:18:29	42	42
00:18:30	42	42
00:18:31	42	42
00:18:32	42	42
00:18:33	42	42
00:18:34	42	42
00:18:35	42	42
00:18:36	42	41
00:18:37	42	41
00:18:38	42	41
00:18:39	42	41
00:18:40	42	41
00:18:41	42	42
00:18:42	42	42
00:18:43	42	42
00:18:44	42	42
00:18:45	42	42
00:18:46	42	42
00:18:47	42	42
00:18:48	42	42
00:18:49	42	42
00:18:50	42	42
00:18:51	42	42
00:18:52	42	42
00:18:53	42	42
00:18:54	42	42
00:18:55	42	42
00:18:56	42	42
00:18:57	42	42
00:18:58	42	42
00:18:59	42	42
00:19:00	999	999
00:19:01	999	999
00:19:02	999	999
00:19:03	999	999
00:19:04	999	999
00:19:05	999	999
00:19:06	999	999
00:19:07	999	999
00:19:08	999	999
00:19:09	999	999
00:19:10	999	999
00:19:11	999	999
00:19:12	999	999
00:19:13	999	999
00:19:14	999	999
00:19:15	999	999
00:19:16	999	999
00:19:17	999	999
00:19:18	999	999
00:19:19	999	999
00:19:20	5	3
00:19:21	5	5
00:19:22	5	5
00:19:23	5	5
00:19:24	5	5
00:19:25	5	5
00:19:26	5	5
00:19:27	5	5
00:19:28	5	5
00:19:29	5	5
00:19:30	5	5
00:19:31	5	5
00:19:32	5	5
00:19:33	5	5
00:19:34	5	5
00:19:35	5	5
00:19:36	5	5
00:19:37	5	5
00:19:38	5	5
00:19:39	5	5
00:19:40	5	5
00:19:41	5	5
00:19:42	5	5
00:19:43	5	5
00:19:44	5	5
00:19:45	5	5
00:19:46	5	5
00:19:47	5	5
00:19:48	5	5
00:19:49	5	5
00:19:50	5	5
00:19:51	5	5
00:19:52	5	5
00:19:53	5	5
00:19:54	5	5
00:19:55	5	5
00:19:56	5	5
00:19:57	5	5
00:19:58	5	5
00:19:59	5	5
00:20:00	5	5
00:20:01	5	5
00:20:02	5	5
00:20:03	5	5
00:20:04	5	5
00:20:05	5	5
00:20:06	5	5
00:20:07	5	5
00:20:08	5	5
00:20:09	5	5
00:20:10	5	5
00:20:11	5	5
00:20:12	5	5
00:20:13	5	5
00:20:14	5	5
00:20:15	5	5
00:20:16	5	5
00:20:17	5	5
00:20:18	5	5
00:20:19	5	5
00:20:20	999	999
00:20:21	999	999
00:20:22	999	999
00:20:23	999	999
00:20:24	999	999
00:20:25	999	999
00:20:26	999	999
00:20:27	999	999
00:20:28	999	999
00:20:29	999	999
00:20:30	999	999
00:20:31	999	999
00:20:32	999	999
00:20:33	999	999
00:20:34	999	999
00:20:35	999	999
00:20:36	999	999
00:20:37	999	999
00:20:38	999	999
00:20:39	999	999
00:20:40	999	999
00:20:41	999	999
00:20:42	999	999
00:20:43	999	999
00:20:44	999	999
00:20:45	999	999
00:20:46	999	999
00:20:47	999	999
00:20:48	999	999
00:20:49	999	999
00:20:50	999	999
00:20:51	999	999
00:20:52	999	999
00:20:53	999	999
00:20:54	999	999
00:20:55	999	999
00:20:56	999	999
00:20:57	999	999
00:20:58	999	999
00:20:59	999	999
00:21:00	999	999
00:21:01	999	999
00:21:02	999	999
00:21:03	999	999
00:21:04	999	999
00:21:05	999	999
00:21:06	999	999
00:21:07	999	999
00:21:08	999	999
00:21:09	999	999
00:21:10	5	3
00:21:11	5	41
00:21:12	5	41
00:21:13	5	41
00:21:14	5	41
00:21:15	5	41
00:21:16	5	42
00:21:17	5	42
00:21:18	5	42
00:21:19	5	42
00:21:20	5	42
00:21:21	5	42
00:21:22	5	42
00:21:23	5	42
00:21:24	5	42
00:21:25	5	42
00:21:26	5	41
00:21:27	5	41
00:21:28	5	41
00:21:29	5	41
00:21:30	5	41
00:21:31	5	41
00:21:32	5	41
00:21:33	5	41
00:21:34	5	41
00:21:35	5	41
00:21:36	5	41
00:21:37	5	41
00:21:38	5	41
00:21:39	5	41
00:21:40	5	41
00:21:41	5	41
00:21:42	5	41
00:21:43	5	41
00:21:44	5	41
00:21:45	5	41
00:21:46	5	42
00:21:47	5	42
00:21:48	5	42
00:21:49	5	42
00:21:50	5	42
00:21:51	5	42
00:21:52	5	42
00:21:53	5	42
00:21:54	5	42
00:21:55	5	42
00:21:56	5	42
00:21:57	5	42
00:21:58	5	42
00:21:59	5	42
00:22:00	5	42
00:22:01	5	41
00:22:02	5	41
00:22:03	5	41
00:22:04	5	41
00:22:05	5	41
00:22:06	5	41
00:22:07	5	41
00:22:08	5	41
00:22:09	5	41
00:22:10	999	999
00:22:11	999	999
00:22:12	999	999
00:22:13	999	999
00:22:14	999	999
00:22:15	999	999
00:22:16	999	999
00:22:17	999	999
00:22:18	999	999
00:22:19	999	999
00:22:20	999	999
00:22:21	999	999
00:22:22	999	999
00:22:23	999	999
00:22:24	999	999
00:22:25	999	999
00:22:26	999	999
00:22:27	999	999
00:22:28	999	999
00:22:29	999	999
00:22:30	999	999
00:22:31	999	999
00:22:32	999	999
00:22:33	999	999
00:22:34	999	999
00:22:35	999	999
00:22:36	999	999
00:22:37	999	999
00:22:38	999	999
00:22:39	999	999
00:22:40	999	999
00:22:41	999	999
00:22:42	999	999
00:22:43	999	999
00:22:44	999	999
00:22:45	999	999
00:22:46	999	999
00:22:47	999	999
00:22:48	999	999
00:22:49	999	999
00:22:50	999	999
00:22:51	999	999
00:22:52	999	999
00:22:53	999	999
00:22:54	999	999
00:22:55	999	999
00:22:56	999	999
00:22:57	999	999
00:22:58	999	999
00:22:59	999	999
00:23:00	999	999
00:23:01	999	999
00:23:02	999	999
00:23:03	999	999
00:23:04	999	999
00:23:05	999	999
00:23:06	999	999
00:23:07	999	999
00:23:08	999	999
00:23:09	999	999
00:23:10	999	999
00:23:11	999	999
00:23:12	999	999
00:23:13	999	999
00:23:14	999	999
00:23:15	999	999
00:23:16	999	999
00:23:17	999	999
00:23:18	999	999
00:23:19	999	999
00:23:20	3	3
00:23:21	3	3
00:23:22	3	3
00:23:23	3	3
00:23:24	3	3
00:23:25	3	3
00:23:26	3	41
00:23:27	3	41
00:23:28	3	41
00:23:29	3	41
00:23:30	3	41
00:23:31	3	42
00:23:32	3	42
00:23:33	3	42
00:23:34	3	42
00:23:35	3	42
00:23:36	3	41
00:23:37	3	41
00:23:38	3	41
00:23:39	3	41
00:23:40	3	41
00:23:41	3	41
00:23:42	3	41
00:23:43	3	41
00:23:44	3	41
00:23:45	3	41
00:23:46	3	41
00:23:47	3	41
00:23:48	3	41
00:23:49	3	41
00:23:50	3	41
00:23:51	3	41
00:23:52	3	41
00:23:53	3	41
00:23:54	3	41
00:23:55	3	41
00:23:56	3	41
00:23:57	3	41
00:23:58	3	41
00:23:59	3	41
00:24:00	3	41
00:24:01	3	42
00:24:02	3	42
00:24:03	3	42
00:24:04	3	42
00:24:05	3	42
00:24:06	3	42
00:24:07	3	42
00:24:08	3	42
00:24:09	3	42
00:24:10	3	42
00:24:11	3	41
00:24:12	3	41
00:24:13	3	41
00:24:14	3	41
00:24:15	3	41
00:24:16	3	41
00:24:17	3	41
00:24:18	3	41
00:24:19	3	41
00:24:20	999	999
00:24:21	999	999
00:24:22	999	999
00:24:23	999	999
00:24:24	999	999
00:24:25	999	999
00:24:26	999	999
00:24:27	999	999
00:24:28	999	999
00:24:29	999	999
00:24:30	999	999
00:24:31	999	999
00:24:32	999	999
00:24:33	999	999
00:24:34	999	999
00:24:35	999	999
00:24:36	999	999
00:24:37	999	999
00:24:38	999	999
00:24:39	999	999
00:24:40	999	999
00:24:41	999	999
00:24:42	999	999
00:24:43	999	999
00:24:44	999	999
00:24:45	999	999
00:24:46	999	999
00:24:47	999	999
00:24:48	999	999
00:24:49	999	999
00:24:50	999	999
00:24:51	999	999
00:24:52	999	999
00:24:53	999	999
00:24:54	999	999
00:24:55	999	999
00:24:56	999	999
00:24:57	999	999
00:24:58	999	999
00:24:59	999	999
00:25:00	2	2
00:25:01	2	2
00:25:02	2	2
00:25:03	2	2
00:25:04	2	2
00:25:05	2	2
00:25:06	2	2
00:25:07	2	2
00:25:08	2	2
00:25:09	2	2
00:25:10	2	2
00:25:11	2	2
00:25:12	2	2
00:25:13	2	2
00:25:14	2	2
00:25:15	2	2
00:25:16	2	2
00:25:17	2	2
00:25:18	2	2
00:25:19	2	2
00:25:20	2	2
00:25:21	2	2
00:25:22	2	2
00:25:23	2	2
00:25:24	2	2
00:25:25	2	2
00:25:26	2	2
00:25:27	2	2
00:25:28	2	2
00:25:29	2	2
00:25:30	2	2
00:25:31	2	2
00:25:32	2	2
00:25:33	2	2
00:25:34	2	2
00:25:35	2	2
00:25:36	2	2
00:25:37	2	2
00:25:38	2	2
00:25:39	2	2
00:25:40	2	2
00:25:41	2	2
00:25:42	2	2
00:25:43	2	2
00:25:44	2	2
00:25:45	2	2
00:25:46	2	2
00:25:47	2	2
00:25:48	2	2
00:25:49	2	2
00:25:50	2	2
00:25:51	2	2
00:25:52	2	2
00:25:53	2	2
00:25:54	2	2
00:25:55	2	2
00:25:56	2	2
00:25:57	2	2
00:25:58	2	2
00:25:59	2	2
00:26:00	999	999
00:26:01	999	999
00:26:02	999	999
00:26:03	999	999
00:26:04	999	999
00:26:05	999	999
00:26:06	999	999
00:26:07	999	999
00:26:08	999	999
00:26:09	999	999
00:26:10	999	999
00:26:11	999	999
00:26:12	999	999
00:26:13	999	999
00:26:14	999	999
00:26:15	999	999
00:26:16	999	999
00:26:17	999	999
00:26:18	999	999
00:26:19	999	999
00:26:20	999	999
00:26:21	999	999
00:26:22	999	999
00:26:23	999	999
00:26:24	999	999
00:26:25	999	999
00:26:26	999	999
00:26:27	999	999
00:26:28	999	999
00:26:29	999	999
00:26:30	2	2
00:26:31	2	2
00:26:32	2	2
00:26:33	2	2
00:26:34	2	2
00:26:35	2	2
00:26:36	2	2
00:26:37	2	2
00:26:38	2	2
00:26:39	2	2
00:26:40	2	2
00:26:41	2	2
00:26:42	2	2
00:26:43	2	2
00:26:44	2	2
00:26:45	2	2
00:26:46	2	2
00:26:47	2	2
00:26:48	2	2
00:26:49	2	2
00:26:50	2	2
00:26:51	2	2
00:26:52	2	2
00:26:53	2	2
00:26:54	2	2
00:26:55	2	2
00:26:56	2	2
00:26:57	2	2
00:26:58	2	2
00:26:59	2	2
00:27:00	2	2
00:27:01	2	2
00:27:02	2	2
00:27:03	2	2
00:27:04	2	2
00:27:05	2	2
00:27:06	2	2
00:27:07	2	2
00:27:08	2	2
00:27:09	2	2
00:27:10	2	2
00:27:11	2	2
00:27:12	2	2
00:27:13	2	2
00:27:14	2	2
00:27:15	2	2
00:27:16	2	2
00:27:17	2	2
00:27:18	2	2
00:27:19	2	2
00:27:20	2	2
00:27:21	2	2
00:27:22	2	2
00:27:23	2	2
00:27:24	2	2
00:27:25	2	2
00:27:26	2	2
00:27:27	2	2
00:27:28	2	2
00:27:29	2	2
00:27:30	999	999
00:27:31	999	999
00:27:32	999	999
00:27:33	999	999
00:27:34	999	999
00:27:35	999	999
00:27:36	999	999
00:27:37	999	999
00:27:38	999	999
00:27:39	999	999
00:27:40	999	999
00:27:41	999	999
00:27:42	999	999
00:27:43	999	999
00:27:44	999	999
00:27:45	999	999
00:27:46	999	999
00:27:47	999	999
00:27:48	999	999
00:27:49	999	999
00:27:50	999	999
00:27:51	999	999
00:27:52	999	999
00:27:53	999	999
00:27:54	999	999
00:27:55	999	999
00:27:56	999	999
00:27:57	999	999
00:27:58	999	999
00:27:59	999	999
00:28:00	999	999
00:28:01	999	999
00:28:02	999	999
00:28:03	999	999
00:28:04	999	999
00:28:05	999	999
00:28:06	999	999
00:28:07	999	999
00:28:08	999	999
00:28:09	999	999
00:28:10	999	999
00:28:11	999	999
00:28:12	999	999
00:28:13	999	999
00:28:14	999	999
00:28:15	999	999
00:28:16	999	999
00:28:17	999	999
00:28:18	999	999
00:28:19	999	999
00:28:20	999	999
00:28:21	999	999
00:28:22	999	999
00:28:23	999	999
00:28:24	999	999
00:28:25	999	999
00:28:26	999	999
00:28:27	999	999
00:28:28	999	999
00:28:29	999	999
00:28:30	999	999
00:28:31	999	999
00:28:32	999	999
00:28:33	999	999
00:28:34	999	999
00:28:35	999	999
00:28:36	999	999
00:28:37	999	999
00:28:38	999	999
00:28:39	999	999
00:28:40	999	999
00:28:41	999	999
00:28:42	999	999
00:28:43	999	999
00:28:44	999	999
00:28:45	999	999
00:28:46	999	999
00:28:47	999	999
00:28:48	999	999
00:28:49	999	999
00:28:50	999	999
00:28:51	999	999
00:28:52	999	999
00:28:53	999	999
00:28:54	999	999
00:28:55	999	999
00:28:56	999	999
00:28:57	999	999
00:28:58	999	999
00:28:59	999	999
00:29:00	999	999
00:29:01	999	999
00:29:02	999	999
00:29:03	999	999
00:29:04	999	999
00:29:05	999	999
00:29:06	999	999
00:29:07	999	999
00:29:08	999	999
00:29:09	999	999
00:29:10	999	999
00:29:11	999	999
00:29:12	999	999
00:29:13	999	999
00:29:14	999	999
00:29:15	999	999
00:29:16	999	999
00:29:17	999	999
00:29:18	999	999
00:29:19	999	999
00:29:20	999	999
00:29:21	999	999
00:29:22	999	999
00:29:23	999	999
00:29:24	999	999
00:29:25	999	999
00:29:26	999	999
00:29:27	999	999
00:29:28	999	999
00:29:29	999	999
00:29:30	999	999
00:29:31	999	999
00:29:32	999	999
00:29:33	999	999
00:29:34	999	999
00:29:35	999	999
00:29:36	999	999
00:29:37	999	999
00:29:38	999	999
00:29:39	999	999
00:29:40	999	999
00:29:41	999	999
00:29:42	999	999
00:29:43	999	999
00:29:44	999	999
00:29:45	999	999
00:29:46	999	999
00:29:47	999	999
00:29:48	999	999
00:29:49	999	999
00:29:50	999	999
00:29:51	999	999
00:29:52	999	999
00:29:53	999	999
00:29:54	999	999
00:29:55	999	999
00:29:56	999	999
00:29:57	999	999
00:29:58	999	999
00:29:59	999	999
00:30:00	41	3
00:30:01	41	41
00:30:02	41	41
00:30:03	41	41
00:30:04	41	41
00:30:05	41	41
00:30:06	41	41
00:30:07	41	41
00:30:08	41	41
00:30:09	41	41
00:30:10	41	41
00:30:11	41	41
00:30:12	41	41
00:30:13	41	41
00:30:14	41	41
00:30:15	41	41
00:30:16	41	41
00:30:17	41	41
00:30:18	41	41
00:30:19	41	41
00:30:20	41	41
00:30:21	41	41
00:30:22	41	41
00:30:23	41	41
00:30:24	41	41
00:30:25	41	41
00:30:26	41	42
00:30:27	41	42
00:30:28	41	42
00:30:29	41	42
00:30:30	41	42
00:30:31	41	42
00:30:32	41	42
00:30:33	41	42
00:30:34	41	42
00:30:35	41	42
00:30:36	41	42
00:30:37	41	42
00:30:38	41	42
00:30:39	41	42
00:30:40	41	42
00:30:41	41	41
00:30:42	41	41
00:30:43	41	41
00:30:44	41	41
00:30:45	41	41
00:30:46	41	41
00:30:47	41	41
00:30:48	41	41
00:30:49	41	41
00:30:50	41	41
00:30:51	41	41
00:30:52	41	41
00:30:53	41	41
00:30:54	41	41
00:30:55	41	41
00:30:56	41	42
00:30:57	41	42
00:30:58	41	42
00:30:59	41	42
00:31:00	999	999
00:31:01	999	999
00:31:02	999	999
00:31:03	999	999
00:31:04	999	999
00:31:05	999	999
00:31:06	999	999
00:31:07	999	999
00:31:08	999	999
00:31:09	999	999
00:31:10	999	999
00:31:11	999	999
00:31:12	999	999
00:31:13	999	999
00:31:14	999	999
00:31:15	999	999
00:31:16	999	999
00:31:17	999	999
00:31:18	999	999
00:31:19	999	999
00:31:20	999	999
00:31:21	999	999
00:31:22	999	999
00:31:23	999	999
00:31:24	999	999
00:31:25	999	999
00:31:26	999	999
00:31:27	999	999
00:31:28	999	999
00:31:29	999	999
00:31:30	999	999
00:31:31	999	999
00:31:32	999	999
00:31:33	999	999
00:31:34	999	999
00:31:35	999	999
00:31:36	999	999
00:31:37	999	999
00:31:38	999	999
00:31:39	999	999
00:31:40	999	999
00:31:41	999	999
00:31:42	999	999
00:31:43	999	999
00:31:44	999	999
00:31:45	999	999
00:31:46	999	999
00:31:47	999	999
00:31:48	999	999
00:31:49	999	999
00:31:50	999	999
00:31:51	999	999
00:31:52	999	999
00:31:53	999	999
00:31:54	999	999
00:31:55	999	999
00:31:56	999	999
00:31:57	999	999
00:31:58	999	999
00:31:59	999	999
00:32:00	41	3
00:32:01	41	41
00:32:02	41	41
00:32:03	41	41
00:32:04	41	41
00:32:05	41	41
00:32:06	41	41
00:32:07	41	41
00:32:08	41	41
00:32:09	41	41
00:32:10	41	41
00:32:11	2	41
00:32:12	2	41
00:32:13	2	41
00:32:14	2	41
00:32:15	2	41
00:32:16	2	3
00:32:17	41	3
00:32:18	41	3
00:32:19	41	3
00:32:20	41	3
00:32:21	41	3
00:32:22	41	3
00:32:23	41	3
00:32:24	41	3
00:32:25	41	3
00:32:26	41	41
00:32:27	2	41
00:32:28	41	41
00:32:29	41	41
00:32:30	41	41
00:32:31	41	41
00:32:32	41	41
00:32:33	41	41
00:32:34	2	41
00:32:35	2	41
00:32:36	2	3
00:32:37	2	3
00:32:38	2	3
00:32:39	41	3
00:32:40	41	3
00:32:41	41	41
00:32:42	41	41
00:32:43	41	41
00:32:44	41	41
00:32:45	41	41
00:32:46	41	42
00:32:47	41	42
00:32:48	41	42
00:32:49	2	42
00:32:50	2	42
00:32:51	2	3
00:32:52	2	3
00:32:53	2	3
00:32:54	2	3
00:32:55	2	3
00:32:56	2	3
00:32:57	41	3
00:32:58	41	3
00:32:59	41	3
00:33:00	999	999
00:33:01	999	999
00:33:02	999	999
00:33:03	999	999
00:33:04	999	999
00:33:05	999	999
00:33:06	999	999
00:33:07	999	999
00:33:08	999	999
00:33:09	999	999
00:33:10	999	999
00:33:11	999	999
00:33:12	999	999
00:33:13	999	999
00:33:14	999	999
00:33:15	999	999
00:33:16	999	999
00:33:17	999	999
00:33:18	999	999
[truncated: 292 more rows]

## Sheet: P108
stopwatch	Video classess codes	A8
00:00:00	999	999
00:00:01	999	999
00:00:02	999	999
00:00:03	999	999
00:00:04	999	999
00:00:05	999	999
00:00:06	999	999
00:00:07	999	999
00:00:08	999	999
00:00:09	999	999
00:00:10	999	999
00:00:11	999	999
00:00:12	999	999
00:00:13	999	999
00:00:14	999	999
00:00:15	999	999
00:00:16	999	999
00:00:17	999	999
00:00:18	999	999
00:00:19	999	999
00:00:20	999	999
00:00:21	999	999
00:00:22	999	999
00:00:23	999	999
00:00:24	999	999
00:00:25	999	999
00:00:26	999	999
00:00:27	999	999
00:00:28	999	999
00:00:29	999	999
00:00:30	999	999
00:00:31	999	999
00:00:32	999	999
00:00:33	999	999
00:00:34	999	999
00:00:35	999	999
00:00:36	999	999
00:00:37	999	999
00:00:38	999	999
00:00:39	999	999
00:00:40	999	999
00:00:41	999	999
00:00:42	999	999
00:00:43	999	999
00:00:44	999	999
00:00:45	999	999
00:00:46	999	999
00:00:47	999	999
00:00:48	999	999
00:00:49	999	999
00:00:50	999	999
00:00:51	999	999
00:00:52	999	999
00:00:53	999	999
00:00:54	999	999
00:00:55	41	5
00:00:56	41	5
00:00:57	41	5
00:00:58	41	5
00:00:59	41	5
00:01:00	41	5
00:01:01	41	5
00:01:02	41	5
00:01:03	41	5
00:01:04	41	5
00:01:05	41	5
00:01:06	41	5
00:01:07	41	5
00:01:08	41	5
00:01:09	41	5
00:01:10	41	5
00:01:11	41	5
00:01:12	41	5
00:01:13	41	5
00:01:14	41	5
00:01:15	41	5
00:01:16	41	5
00:01:17	41	5
00:01:18	41	5
00:01:19	41	5
00:01:20	41	5
00:01:21	41	5
00:01:22	41	5
00:01:23	41	5
00:01:24	41	5
00:01:25	41	5
00:01:26	41	5
00:01:27	41	5
00:01:28	41	5
00:01:29	41	5
00:01:30	41	5
00:01:31	41	5
00:01:32	41	5
00:01:33	41	5
00:01:34	41	5
00:01:35	41	5
00:01:36	41	5
00:01:37	41	5
00:01:38	41	5
00:01:39	41	5
00:01:40	41	5
00:01:41	41	5
00:01:42	41	5
00:01:43	41	5
00:01:44	41	5
00:01:45	41	5
00:01:46	41	5
00:01:47	41	5
00:01:48	41	5
00:01:49	41	5
00:01:50	41	5
00:01:51	41	5
00:01:52	41	5
00:01:53	41	5
00:01:54	41	5
00:01:55	999	999
00:01:56	999	999
00:01:57	999	999
00:01:58	999	999
00:01:59	999	999
00:02:00	999	999
00:02:01	999	999
00:02:02	999	999
00:02:03	999	999
00:02:04	999	999
00:02:05	999	999
00:02:06	999	999
00:02:07	999	999
00:02:08	999	999
00:02:09	999	999
00:02:10	999	999
00:02:11	999	999
00:02:12	999	999
00:02:13	999	999
00:02:14	999	999
00:02:15	999	999
00:02:16	999	999
00:02:17	999	999
00:02:18	999	999
00:02:19	999	999
00:02:20	41	5
00:02:21	41	5
00:02:22	41	5
00:02:23	41	5
00:02:24	41	5
00:02:25	41	5
00:02:26	41	5
00:02:27	41	5
00:02:28	41	5
00:02:29	41	5
00:02:30	41	5
00:02:31	41	5
00:02:32	41	5
00:02:33	41	5
00:02:34	41	5
00:02:35	41	5
00:02:36	41	5
00:02:37	41	5
00:02:38	41	5
00:02:39	41	5
00:02:40	41	5
00:02:41	41	5
00:02:42	41	5
00:02:43	41	5
00:02:44	41	5
00:02:45	41	5
00:02:46	41	5
00:02:47	41	5
00:02:48	41	5
00:02:49	41	5
00:02:50	41	5
00:02:51	41	5
00:02:52	41	5
00:02:53	41	5
00:02:54	41	5
00:02:55	41	5
00:02:56	41	5
00:02:57	41	5
00:02:58	41	5
00:02:59	41	5
00:03:00	41	5
00:03:01	41	5
00:03:02	41	5
00:03:03	41	41
00:03:04	41	41
00:03:05	41	41
00:03:06	41	41
00:03:07	41	41
00:03:08	41	41
00:03:09	41	41
00:03:10	41	41
00:03:11	41	41
00:03:12	41	41
00:03:13	41	5
00:03:14	41	5
00:03:15	41	5
00:03:16	41	5
00:03:17	41	5
00:03:18	41	5
00:03:19	41	5
00:03:20	999	999
00:03:21	999	999
00:03:22	999	999
00:03:23	999	999
00:03:24	999	999
00:03:25	999	999
00:03:26	999	999
00:03:27	999	999
00:03:28	999	999
00:03:29	999	999
00:03:30	999	999
00:03:31	999	999
00:03:32	999	999
00:03:33	999	999
00:03:34	999	999
00:03:35	999	999
00:03:36	999	999
00:03:37	999	999
00:03:38	999	999
00:03:39	999	999
00:03:40	999	999
00:03:41	999	999
00:03:42	999	999
00:03:43	999	999
00:03:44	999	999
00:03:45	999	999
00:03:46	999	999
00:03:47	999	999
00:03:48	999	999
00:03:49	999	999
00:03:50	999	999
00:03:51	999	999
00:03:52	999	999
00:03:53	999	999
00:03:54	999	999
00:03:55	999	999
00:03:56	999	999
00:03:57	999	999
00:03:58	999	999
00:03:59	999	999
00:04:00	999	999
00:04:01	999	999
00:04:02	999	999
00:04:03	999	999
00:04:04	999	999
00:04:05	999	999
00:04:06	999	999
00:04:07	999	999
00:04:08	999	999
00:04:09	999	999
00:04:10	41	41
00:04:11	41	41
00:04:12	41	41
00:04:13	41	41
00:04:14	41	41
00:04:15	41	41
00:04:16	41	41
00:04:17	41	41
00:04:18	41	41
00:04:19	41	41
00:04:20	41	41
00:04:21	41	41
00:04:22	41	41
00:04:23	41	42
00:04:24	41	42
00:04:25	41	42
00:04:26	41	42
00:04:27	41	42
00:04:28	41	42
00:04:29	41	42
00:04:30	41	42
00:04:31	41	42
00:04:32	41	42
00:04:33	41	41
00:04:34	41	41
00:04:35	41	41
00:04:36	41	41
00:04:37	41	41
00:04:38	41	41
00:04:39	41	41
00:04:40	41	41
00:04:41	41	41
00:04:42	41	41
00:04:43	41	41
00:04:44	41	41
00:04:45	41	41
00:04:46	41	41
00:04:47	41	41
00:04:48	41	41
00:04:49	41	41
00:04:50	41	41
00:04:51	41	41
00:04:52	41	41
00:04:53	41	41
00:04:54	41	41
00:04:55	41	41
00:04:56	41	41
00:04:57	41	41
00:04:58	41	42
00:04:59	41	42
00:05:00	41	42
00:05:01	41	42
00:05:02	41	42
00:05:03	41	42
00:05:04	41	42
00:05:05	41	42
00:05:06	41	42
00:05:07	41	42
00:05:08	41	41
00:05:09	41	41
00:05:10	999	999
00:05:11	999	999
00:05:12	999	999
00:05:13	999	999
00:05:14	999	999
00:05:15	999	999
00:05:16	999	999
00:05:17	999	999
00:05:18	999	999
00:05:19	999	999
00:05:20	999	999
00:05:21	999	999
00:05:22	999	999
00:05:23	999	999
00:05:24	999	999
00:05:25	999	999
00:05:26	999	999
00:05:27	999	999
00:05:28	999	999
00:05:29	999	999
00:05:30	999	999
00:05:31	999	999
00:05:32	999	999
00:05:33	999	999
00:05:34	999	999
00:05:35	999	999
00:05:36	999	999
00:05:37	999	999
00:05:38	999	999
00:05:39	999	999
00:05:40	999	999
00:05:41	999	999
00:05:42	999	999
00:05:43	999	999
00:05:44	999	999
00:05:45	999	999
00:05:46	999	999
00:05:47	999	999
00:05:48	999	999
00:05:49	999	999
00:05:50	999	999
00:05:51	999	999
00:05:52	999	999
00:05:53	999	999
00:05:54	999	999
00:05:55	999	999
00:05:56	999	999
00:05:57	999	999
00:05:58	999	999
00:05:59	999	999
00:06:00	42	42
00:06:01	42	42
00:06:02	42	42
00:06:03	42	42
00:06:04	42	42
00:06:05	42	42
00:06:06	42	42
00:06:07	42	42
00:06:08	42	42
00:06:09	42	42
00:06:10	42	42
00:06:11	42	42
00:06:12	42	42
00:06:13	42	42
00:06:14	42	42
00:06:15	42	42
00:06:16	42	42
00:06:17	42	42
00:06:18	42	41
00:06:19	42	41
00:06:20	42	41
00:06:21	42	41
00:06:22	42	41
00:06:23	42	41
00:06:24	42	41
00:06:25	42	41
00:06:26	42	41
00:06:27	42	41
00:06:28	42	41
00:06:29	42	41
00:06:30	42	41
00:06:31	42	41
00:06:32	42	41
00:06:33	42	41
00:06:34	42	41
00:06:35	42	41
00:06:36	42	41
00:06:37	42	41
00:06:38	42	42
00:06:39	42	42
00:06:40	42	42
00:06:41	42	42
00:06:42	42	42
00:06:43	42	42
00:06:44	42	42
00:06:45	42	42
00:06:46	42	42
00:06:47	42	42
00:06:48	42	42
00:06:49	42	42
00:06:50	42	42
00:06:51	42	42
00:06:52	42	42
00:06:53	42	41
00:06:54	42	41
00:06:55	42	41
00:06:56	42	41
00:06:57	42	41
00:06:58	42	41
00:06:59	42	41
00:07:00	999	999
00:07:01	999	999
00:07:02	999	999
00:07:03	999	999
00:07:04	999	999
00:07:05	999	999
00:07:06	999	999
00:07:07	999	999
00:07:08	999	999
00:07:09	999	999
00:07:10	999	999
00:07:11	999	999
00:07:12	999	999
00:07:13	999	999
00:07:14	999	999
00:07:15	999	999
00:07:16	999	999
00:07:17	999	999
00:07:18	999	999
00:07:19	999	999
00:07:20	999	999
00:07:21	999	999
00:07:22	999	999
00:07:23	999	999
00:07:24	999	999
00:07:25	999	999
00:07:26	999	999
00:07:27	999	999
00:07:28	999	999
00:07:29	999	999
00:07:30	999	999
00:07:31	999	999
00:07:32	999	999
00:07:33	999	999
00:07:34	999	999
00:07:35	999	999
00:07:36	999	999
00:07:37	999	999
00:07:38	999	999
00:07:39	999	999
00:07:40	999	999
00:07:41	999	999
00:07:42	999	999
00:07:43	999	999
00:07:44	999	999
00:07:45	999	999
00:07:46	999	999
00:07:47	999	999
00:07:48	999	999
00:07:49	999	999
00:07:50	999	999
00:07:51	999	999
00:07:52	999	999
00:07:53	999	999
00:07:54	999	999
00:07:55	999	999
00:07:56	999	999
00:07:57	999	999
00:07:58	999	999
00:07:59	999	999
00:08:00	999	999
00:08:01	999	999
00:08:02	999	999
00:08:03	999	999
00:08:04	999	999
00:08:05	999	999
00:08:06	999	999
00:08:07	999	999
00:08:08	999	999
00:08:09	999	999
00:08:10	999	999
00:08:11	999	999
00:08:12	999	999
00:08:13	999	999
00:08:14	999	999
00:08:15	999	999
00:08:16	999	999
00:08:17	999	999
00:08:18	999	999
00:08:19	999	999
00:08:20	999	999
00:08:21	999	999
00:08:22	999	999
00:08:23	999	999
00:08:24	999	999
00:08:25	999	999
00:08:26	999	999
00:08:27	999	999
00:08:28	999	999
00:08:29	999	999
00:08:30	999	999
00:08:31	999	999
00:08:32	999	999
00:08:33	999	999
00:08:34	999	999
00:08:35	999	999
00:08:36	999	999
00:08:37	999	999
00:08:38	999	999
00:08:39	999	999
00:08:40	999	999
00:08:41	999	999
00:08:42	999	999
00:08:43	999	999
00:08:44	999	999
00:08:45	999	999
00:08:46	999	999
00:08:47	999	999
00:08:48	999	999
00:08:49	999	999
00:08:50	999	999
00:08:51	999	999
00:08:52	999	999
00:08:53	999	999
00:08:54	999	999
00:08:55	999	999
00:08:56	999	999
00:08:57	999	999
00:08:58	999	999
00:08:59	999	999
00:09:00	999	999
00:09:01	999	999
00:09:02	999	999
00:09:03	999	999
00:09:04	999	999
00:09:05	999	999
00:09:06	999	999
00:09:07	999	999
00:09:08	999	999
00:09:09	999	999
00:09:10	999	999
00:09:11	999	999
00:09:12	999	999
00:09:13	999	999
00:09:14	999	999
00:09:15	999	999
00:09:16	999	999
00:09:17	999	999
00:09:18	999	999
00:09:19	999	999
00:09:20	999	999
00:09:21	999	999
00:09:22	999	999
00:09:23	999	999
00:09:24	999	999
00:09:25	999	999
00:09:26	999	999
00:09:27	999	999
00:09:28	999	999
00:09:29	999	999
00:09:30	41	41
00:09:31	41	41
00:09:32	41	41
00:09:33	41	42
00:09:34	41	42
00:09:35	41	42
00:09:36	41	42
00:09:37	41	42
00:09:38	41	42
00:09:39	41	42
00:09:40	41	42
00:09:41	41	42
00:09:42	41	42
00:09:43	41	41
00:09:44	41	41
00:09:45	41	41
00:09:46	41	41
00:09:47	41	41
00:09:48	41	41
00:09:49	41	41
00:09:50	41	41
00:09:51	41	41
00:09:52	41	41
00:09:53	41	41
00:09:54	41	41
00:09:55	41	41
00:09:56	41	41
00:09:57	41	41
00:09:58	41	41
00:09:59	41	41
00:10:00	41	41
00:10:01	41	41
00:10:02	41	41
00:10:03	41	41
00:10:04	41	41
00:10:05	41	41
00:10:06	41	41
00:10:07	41	41
00:10:08	41	42
00:10:09	41	42
00:10:10	41	42
00:10:11	41	42
00:10:12	41	42
00:10:13	41	42
00:10:14	41	42
00:10:15	41	42
00:10:16	41	42
00:10:17	41	42
00:10:18	41	41
00:10:19	41	41
00:10:20	41	41
00:10:21	41	41
00:10:22	41	41
00:10:23	41	41
00:10:24	41	41
00:10:25	41	41
00:10:26	41	41
00:10:27	41	41
00:10:28	41	41
00:10:29	41	41
00:10:30	999	999
00:10:31	999	999
00:10:32	999	999
00:10:33	999	999
00:10:34	999	999
00:10:35	999	999
00:10:36	999	999
00:10:37	999	999
00:10:38	999	999
00:10:39	999	999
00:10:40	999	999
00:10:41	999	999
00:10:42	999	999
00:10:43	999	999
00:10:44	999	999
00:10:45	999	999
00:10:46	999	999
00:10:47	999	999
00:10:48	999	999
00:10:49	999	999
00:10:50	999	999
00:10:51	999	999
00:10:52	999	999
00:10:53	999	999
00:10:54	999	999
00:10:55	999	999
00:10:56	999	999
00:10:57	999	999
00:10:58	999	999
00:10:59	999	999
00:11:00	999	999
00:11:01	999	999
00:11:02	999	999
00:11:03	999	999
00:11:04	999	999
00:11:05	999	999
00:11:06	999	999
00:11:07	999	999
00:11:08	999	999
00:11:09	999	999
00:11:10	999	999
00:11:11	999	999
00:11:12	999	999
00:11:13	999	999
00:11:14	999	999
00:11:15	999	999
00:11:16	999	999
00:11:17	999	999
00:11:18	999	999
00:11:19	999	999
00:11:20	999	999
00:11:21	999	999
00:11:22	999	999
00:11:23	999	999
00:11:24	999	999
00:11:25	999	999
00:11:26	999	999
00:11:27	999	999
00:11:28	999	999
00:11:29	999	999
00:11:30	999	999
00:11:31	999	999
00:11:32	999	999
00:11:33	999	999
00:11:34	999	999
00:11:35	999	999
00:11:36	999	999
00:11:37	999	999
00:11:38	999	999
00:11:39	999	999
00:11:40	999	999
00:11:41	999	999
00:11:42	999	999
00:11:43	999	999
00:11:44	999	999
00:11:45	999	999
00:11:46	999	999
00:11:47	999	999
00:11:48	999	999
00:11:49	999	999
00:11:50	999	999
00:11:51	999	999
00:11:52	999	999
00:11:53	999	999
00:11:54	999	999
00:11:55	999	999
00:11:56	999	999
00:11:57	999	999
00:11:58	999	999
00:11:59	999	999
00:12:00	999	999
00:12:01	999	999
00:12:02	999	999
00:12:03	999	999
00:12:04	999	999
00:12:05	999	999
00:12:06	999	999
00:12:07	999	999
00:12:08	999	999
00:12:09	999	999
00:12:10	41	3
00:12:11	41	3
00:12:12	41	3
00:12:13	41	41
00:12:14	41	41
00:12:15	41	41
00:12:16	41	41
00:12:17	41	41
00:12:18	41	41
00:12:19	41	41
00:12:20	41	41
00:12:21	41	41
00:12:22	41	41
00:12:23	41	42
00:12:24	41	42
00:12:25	41	42
00:12:26	41	42
00:12:27	41	42
00:12:28	41	42
00:12:29	41	42
00:12:30	41	42
00:12:31	41	42
00:12:32	41	42
00:12:33	41	41
00:12:34	41	41
00:12:35	41	41
00:12:36	41	41
00:12:37	41	41
00:12:38	41	41
00:12:39	41	41
00:12:40	41	41
00:12:41	41	41
00:12:42	41	41
00:12:43	41	41
00:12:44	41	41
00:12:45	41	41
00:12:46	41	41
00:12:47	41	41
00:12:48	41	41
00:12:49	41	41
00:12:50	41	41
00:12:51	41	41
00:12:52	41	41
00:12:53	41	41
00:12:54	41	41
00:12:55	41	41
00:12:56	41	41
00:12:57	41	41
00:12:58	41	42
00:12:59	41	42
00:13:00	41	42
00:13:01	41	42
00:13:02	41	42
00:13:03	41	42
00:13:04	41	42
00:13:05	41	42
00:13:06	41	42
00:13:07	41	42
00:13:08	41	41
00:13:09	41	41
00:13:10	999	999
00:13:11	999	999
00:13:12	999	999
00:13:13	999	999
00:13:14	999	999
00:13:15	999	999
00:13:16	999	999
00:13:17	999	999
00:13:18	999	999
00:13:19	999	999
00:13:20	999	999
00:13:21	999	999
00:13:22	999	999
00:13:23	999	999
00:13:24	999	999
00:13:25	999	999
00:13:26	999	999
00:13:27	999	999
00:13:28	999	999
00:13:29	999	999
00:13:30	999	999
00:13:31	999	999
00:13:32	999	999
00:13:33	999	999
00:13:34	999	999
00:13:35	999	999
00:13:36	999	999
00:13:37	999	999
00:13:38	999	999
00:13:39	999	999
00:13:40	41	3
00:13:41	41	3
00:13:42	41	3
00:13:43	41	41
00:13:44	41	41
00:13:45	41	41
00:13:46	41	41
00:13:47	41	41
00:13:48	41	41
00:13:49	41	41
00:13:50	41	41
00:13:51	41	41
00:13:52	41	41
00:13:53	41	41
00:13:54	41	41
00:13:55	41	41
00:13:56	41	41
00:13:57	41	41
00:13:58	41	41
00:13:59	41	41
00:14:00	41	41
00:14:01	41	41
00:14:02	41	41
00:14:03	41	41
00:14:04	41	41
00:14:05	41	41
00:14:06	41	41
00:14:07	41	41
00:14:08	41	42
00:14:09	41	42
00:14:10	41	42
00:14:11	41	42
00:14:12	41	42
00:14:13	41	42
00:14:14	41	42
00:14:15	41	42
00:14:16	41	42
00:14:17	41	42
00:14:18	41	41
00:14:19	41	41
00:14:20	41	41
00:14:21	41	41
00:14:22	41	41
00:14:23	41	41
00:14:24	41	41
00:14:25	41	41
00:14:26	41	41
00:14:27	41	41
00:14:28	41	41
00:14:29	41	41
00:14:30	41	41
00:14:31	41	41
00:14:32	41	41
00:14:33	41	41
00:14:34	41	41
00:14:35	41	41
00:14:36	41	41
00:14:37	41	41
00:14:38	41	41
00:14:39	41	41
00:14:40	999	999
00:14:41	999	999
00:14:42	999	999
00:14:43	999	999
00:14:44	999	999
00:14:45	999	999
00:14:46	999	999
00:14:47	999	999
00:14:48	999	999
00:14:49	999	999
00:14:50	999	999
00:14:51	999	999
00:14:52	999	999
00:14:53	999	999
00:14:54	999	999
00:14:55	999	999
00:14:56	999	999
00:14:57	999	999
00:14:58	999	999
00:14:59	999	999
00:15:00	999	999
00:15:01	999	999
00:15:02	999	999
00:15:03	999	999
00:15:04	999	999
00:15:05	999	999
00:15:06	999	999
00:15:07	999	999
00:15:08	999	999
00:15:09	999	999
00:15:10	42	3
00:15:11	42	3
00:15:12	42	3
00:15:13	42	41
00:15:14	42	41
00:15:15	42	41
00:15:16	42	41
00:15:17	42	41
00:15:18	42	42
00:15:19	42	42
00:15:20	42	42
00:15:21	42	42
00:15:22	42	42
00:15:23	42	42
00:15:24	42	42
00:15:25	42	42
00:15:26	42	42
00:15:27	42	42
00:15:28	42	42
00:15:29	42	42
00:15:30	42	42
00:15:31	42	42
00:15:32	42	42
00:15:33	42	41
00:15:34	42	41
00:15:35	42	41
00:15:36	42	41
00:15:37	42	41
00:15:38	42	41
00:15:39	42	41
00:15:40	42	41
00:15:41	42	41
00:15:42	42	41
00:15:43	42	42
00:15:44	42	42
00:15:45	42	42
00:15:46	42	42
00:15:47	42	42
00:15:48	42	42
00:15:49	42	42
00:15:50	42	42
00:15:51	42	42
00:15:52	42	42
00:15:53	42	42
00:15:54	42	42
00:15:55	42	42
00:15:56	42	42
00:15:57	42	42
00:15:58	42	42
00:15:59	42	42
00:16:00	42	42
00:16:01	42	42
00:16:02	42	42
00:16:03	42	42
00:16:04	42	42
00:16:05	42	42
00:16:06	42	42
00:16:07	42	42
00:16:08	42	41
00:16:09	42	41
00:16:10	999	999
00:16:11	999	999
00:16:12	999	999
00:16:13	999	999
00:16:14	999	999
00:16:15	999	999
00:16:16	999	999
00:16:17	999	999
00:16:18	999	999
00:16:19	999	999
00:16:20	999	999
00:16:21	999	999
00:16:22	999	999
00:16:23	999	999
00:16:24	999	999
00:16:25	999	999
00:16:26	999	999
00:16:27	999	999
00:16:28	999	999
00:16:29	999	999
00:16:30	999	999
00:16:31	999	999
00:16:32	999	999
00:16:33	999	999
00:16:34	999	999
00:16:35	999	999
00:16:36	999	999
00:16:37	999	999
00:16:38	999	999
00:16:39	999	999
00:16:40	5	3
00:16:41	5	3
00:16:42	5	3
00:16:43	5	5
00:16:44	5	5
00:16:45	5	5
00:16:46	5	5
00:16:47	5	5
00:16:48	5	5
00:16:49	5	5
00:16:50	5	5
00:16:51	5	5
00:16:52	5	5
00:16:53	5	5
00:16:54	5	5
00:16:55	5	5
00:16:56	5	5
00:16:57	5	5
00:16:58	5	5
00:16:59	5	5
00:17:00	5	5
00:17:01	5	5
00:17:02	5	5
00:17:03	5	5
00:17:04	5	5
00:17:05	5	5
00:17:06	5	5
00:17:07	5	5
00:17:08	5	5
00:17:09	5	5
00:17:10	5	5
00:17:11	5	5
00:17:12	5	5
00:17:13	5	5
00:17:14	5	5
00:17:15	5	5
00:17:16	5	5
00:17:17	5	5
00:17:18	5	5
00:17:19	5	5
00:17:20	5	5
00:17:21	5	5
00:17:22	5	5
00:17:23	5	5
00:17:24	5	5
00:17:25	5	5
00:17:26	5	5
00:17:27	5	5
00:17:28	5	5
00:17:29	5	5
00:17:30	5	5
00:17:31	5	5
00:17:32	5	5
00:17:33	5	5
00:17:34	5	5
00:17:35	5	5
00:17:36	5	5
00:17:37	5	5
00:17:38	5	5
00:17:39	5	5
00:17:40	999	999
00:17:41	999	999
00:17:42	999	999
00:17:43	999	999
00:17:44	999	999
00:17:45	999	999
00:17:46	999	999
00:17:47	999	999
00:17:48	999	999
00:17:49	999	999
00:17:50	999	999
00:17:51	999	999
00:17:52	999	999
00:17:53	999	999
00:17:54	999	999
00:17:55	999	999
00:17:56	999	999
00:17:57	999	999
00:17:58	999	999
00:17:59	999	999
00:18:00	999	999
00:18:01	999	999
00:18:02	999	999
00:18:03	999	999
00:18:04	999	999
00:18:05	999	999
00:18:06	999	999
00:18:07	999	999
00:18:08	999	999
00:18:09	999	999
00:18:10	999	999
00:18:11	999	999
00:18:12	999	999
00:18:13	999	999
00:18:14	999	999
00:18:15	999	999
00:18:16	999	999
00:18:17	999	999
00:18:18	999	999
00:18:19	999	999
00:18:20	999	999
00:18:21	999	999
00:18:22	999	999
00:18:23	999	999
00:18:24	999	999
00:18:25	999	999
00:18:26	999	999
00:18:27	999	999
00:18:28	999	999
00:18:29	999	999
00:18:30	999	999
00:18:31	999	999
00:18:32	999	999
00:18:33	999	999
00:18:34	999	999
00:18:35	999	999
00:18:36	999	999
00:18:37	999	999
00:18:38	999	999
00:18:39	999	999
00:18:40	5	3
00:18:41	5	3
00:18:42	5	3
00:18:43	5	42
00:18:44	5	42
00:18:45	5	42
00:18:46	5	42
00:18:47	5	42
00:18:48	5	42
00:18:49	5	42
00:18:50	5	42
00:18:51	5	42
00:18:52	5	42
00:18:53	5	41
00:18:54	5	41
00:18:55	5	41
00:18:56	5	41
00:18:57	5	41
00:18:58	5	41
00:18:59	5	41
00:19:00	5	41
00:19:01	5	41
00:19:02	5	41
00:19:03	5	41
00:19:04	5	41
00:19:05	5	41
00:19:06	5	41
00:19:07	5	41
00:19:08	5	41
00:19:09	5	41
00:19:10	5	41
00:19:11	5	41
00:19:12	5	41
00:19:13	5	41
00:19:14	5	41
00:19:15	5	41
00:19:16	5	41
00:19:17	5	41
00:19:18	5	42
00:19:19	5	42
00:19:20	5	42
00:19:21	5	42
00:19:22	5	42
00:19:23	5	42
00:19:24	5	42
00:19:25	5	42
00:19:26	5	42
00:19:27	5	42
00:19:28	5	41
00:19:29	5	41
00:19:30	5	41
00:19:31	5	41
00:19:32	5	41
00:19:33	5	41
00:19:34	5	41
00:19:35	5	41
00:19:36	5	41
00:19:37	5	41
00:19:38	5	41
00:19:39	5	41
00:19:40	999	999
00:19:41	999	999
00:19:42	999	999
00:19:43	999	999
00:19:44	999	999
00:19:45	999	999
00:19:46	999	999
00:19:47	999	999
00:19:48	999	999
00:19:49	999	999
00:19:50	999	999
00:19:51	999	999
00:19:52	999	999
00:19:53	999	999
00:19:54	999	999
00:19:55	999	999
00:19:56	999	999
00:19:57	999	999
00:19:58	999	999
00:19:59	999	999
00:20:00	999	999
00:20:01	999	999
00:20:02	999	999
00:20:03	999	999
00:20:04	999	999
00:20:05	999	999
00:20:06	999	999
00:20:07	999	999
00:20:08	999	999
00:20:09	999	999
00:20:10	999	999
00:20:11	999	999
00:20:12	999	999
00:20:13	999	999
00:20:14	999	999
00:20:15	999	999
00:20:16	999	999
00:20:17	999	999
00:20:18	999	999
00:20:19	999	999
00:20:20	999	999
00:20:21	999	999
00:20:22	999	999
00:20:23	999	999
00:20:24	999	999
00:20:25	999	999
00:20:26	999	999
00:20:27	999	999
00:20:28	999	999
00:20:29	999	999
00:20:30	999	999
00:20:31	999	999
00:20:32	999	999
00:20:33	999	999
00:20:34	999	999
00:20:35	999	999
00:20:36	999	999
00:20:37	999	999
00:20:38	999	999
00:20:39	999	999
00:20:40	999	999
00:20:41	999	999
00:20:42	999	999
00:20:43	999	999
00:20:44	999	999
00:20:45	999	999
00:20:46	999	999
00:20:47	999	999
00:20:48	999	999
00:20:49	999	999
00:20:50	999	999
00:20:51	999	999
00:20:52	999	999
00:20:53	999	999
00:20:54	999	999
00:20:55	999	999
00:20:56	999	999
00:20:57	999	999
00:20:58	999	999
00:20:59	999	999
00:21:00	3	3
00:21:01	3	3
00:21:02	3	3
00:21:03	3	41
00:21:04	3	41
00:21:05	3	41
00:21:06	3	41
00:21:07	3	41
00:21:08	3	41
00:21:09	3	41
00:21:10	3	41
00:21:11	3	41
00:21:12	3	41
00:21:13	3	41
00:21:14	3	41
00:21:15	3	41
00:21:16	3	41
00:21:17	3	41
00:21:18	3	41
00:21:19	3	41
00:21:20	3	41
00:21:21	3	41
00:21:22	3	41
00:21:23	3	41
00:21:24	3	41
00:21:25	3	41
00:21:26	3	41
00:21:27	3	41
00:21:28	3	41
00:21:29	3	41
00:21:30	3	41
00:21:31	3	41
00:21:32	3	41
00:21:33	3	41
00:21:34	3	41
00:21:35	3	41
00:21:36	3	41
00:21:37	3	41
00:21:38	3	5
00:21:39	3	5
00:21:40	3	5
00:21:41	3	5
00:21:42	3	5
00:21:43	3	5
00:21:44	3	5
00:21:45	3	5
00:21:46	3	5
00:21:47	3	5
00:21:48	3	41
00:21:49	3	41
00:21:50	3	41
00:21:51	3	41
00:21:52	3	41
00:21:53	3	41
00:21:54	3	41
00:21:55	3	41
00:21:56	3	41
00:21:57	3	41
00:21:58	3	41
00:21:59	3	41
00:22:00	999	999
00:22:01	999	999
00:22:02	999	999
00:22:03	999	999
00:22:04	999	999
00:22:05	999	999
00:22:06	999	999
00:22:07	999	999
00:22:08	999	999
00:22:09	999	999
00:22:10	999	999
00:22:11	999	999
00:22:12	999	999
00:22:13	999	999
00:22:14	999	999
00:22:15	999	999
00:22:16	999	999
00:22:17	999	999
00:22:18	999	999
00:22:19	999	999
00:22:20	999	999
00:22:21	999	999
00:22:22	999	999
00:22:23	999	999
00:22:24	999	999
00:22:25	999	999
00:22:26	999	999
00:22:27	999	999
00:22:28	999	999
00:22:29	999	999
00:22:30	999	999
00:22:31	999	999
00:22:32	999	999
00:22:33	999	999
00:22:34	999	999
00:22:35	999	999
00:22:36	999	999
00:22:37	999	999
00:22:38	999	999
00:22:39	999	999
00:22:40	2	2
00:22:41	2	2
00:22:42	2	2
00:22:43	2	2
00:22:44	2	2
00:22:45	2	2
00:22:46	2	2
00:22:47	2	2
00:22:48	2	2
00:22:49	2	2
00:22:50	2	2
00:22:51	2	2
00:22:52	2	2
00:22:53	2	2
00:22:54	2	2
00:22:55	2	2
00:22:56	2	2
00:22:57	2	2
00:22:58	2	2
00:22:59	2	2
00:23:00	2	2
00:23:01	2	2
00:23:02	2	2
00:23:03	2	2
00:23:04	2	2
00:23:05	2	2
00:23:06	2	2
00:23:07	2	2
00:23:08	2	2
00:23:09	2	2
00:23:10	2	2
00:23:11	2	2
00:23:12	2	2
00:23:13	2	2
00:23:14	2	2
00:23:15	2	2
00:23:16	2	2
00:23:17	2	2
00:23:18	2	2
00:23:19	2	2
00:23:20	2	2
00:23:21	2	2
00:23:22	2	2
00:23:23	2	2
00:23:24	2	2
00:23:25	2	2
00:23:26	2	2
00:23:27	2	2
00:23:28	2	2
00:23:29	2	2
00:23:30	2	2
00:23:31	2	2
00:23:32	2	2
00:23:33	2	2
00:23:34	2	2
00:23:35	2	2
00:23:36	2	2
00:23:37	2	2
00:23:38	2	2
00:23:39	2	2
00:23:40	999	999
00:23:41	999	999
00:23:42	999	999
00:23:43	999	999
00:23:44	999	999
00:23:45	999	999
00:23:46	999	999
00:23:47	999	999
00:23:48	999	999
00:23:49	999	999
00:23:50	999	999
00:23:51	999	999
00:23:52	999	999
00:23:53	999	999
00:23:54	999	999
00:23:55	999	999
00:23:56	999	999
00:23:57	999	999
00:23:58	999	999
00:23:59	999	999
00:24:00	2	2
00:24:01	2	2
00:24:02	2	2
00:24:03	2	2
00:24:04	2	2
00:24:05	2	2
00:24:06	2	2
00:24:07	2	2
00:24:08	2	2
00:24:09	2	2
00:24:10	2	2
00:24:11	2	2
00:24:12	2	2
00:24:13	2	2
00:24:14	2	2
00:24:15	2	2
00:24:16	2	2
00:24:17	2	2
00:24:18	2	2
00:24:19	2	2
00:24:20	2	2
00:24:21	2	2
00:24:22	2	2
00:24:23	2	2
00:24:24	2	2
00:24:25	2	2
00:24:26	2	2
00:24:27	2	2
00:24:28	2	2
00:24:29	2	2
00:24:30	2	2
00:24:31	2	2
00:24:32	2	2
00:24:33	2	2
00:24:34	2	2
00:24:35	2	2
00:24:36	2	2
00:24:37	2	2
00:24:38	2	2
00:24:39	2	2
00:24:40	2	2
00:24:41	2	2
00:24:42	2	2
00:24:43	2	2
00:24:44	2	2
00:24:45	2	2
00:24:46	2	2
00:24:47	2	2
00:24:48	2	2
00:24:49	2	2
00:24:50	2	2
00:24:51	2	2
00:24:52	2	2
00:24:53	2	2
00:24:54	2	2
00:24:55	2	2
00:24:56	2	2
00:24:57	2	2
00:24:58	2	2
00:24:59	2	2
00:25:00	999	999
00:25:01	999	999
00:25:02	999	999
00:25:03	999	999
00:25:04	999	999
00:25:05	999	999
00:25:06	999	999
00:25:07	999	999
00:25:08	999	999
00:25:09	999	999
00:25:10	999	999
00:25:11	999	999
00:25:12	999	999
00:25:13	999	999
00:25:14	999	999
00:25:15	999	999
00:25:16	999	999
00:25:17	999	999
00:25:18	999	999
00:25:19	999	999
00:25:20	999	999
00:25:21	999	999
00:25:22	999	999
00:25:23	999	999
00:25:24	999	999
00:25:25	999	999
00:25:26	999	999
00:25:27	999	999
00:25:28	999	999
00:25:29	999	999
00:25:30	999	999
00:25:31	999	999
00:25:32	999	999
00:25:33	999	999
00:25:34	999	999
00:25:35	999	999
00:25:36	999	999
00:25:37	999	999
00:25:38	999	999
00:25:39	999	999
00:25:40	999	999
00:25:41	999	999
00:25:42	999	999
00:25:43	999	999
00:25:44	999	999
00:25:45	999	999
00:25:46	999	999
00:25:47	999	999
00:25:48	999	999
00:25:49	999	999
00:25:50	41	3
00:25:51	41	3
00:25:52	41	3
00:25:53	41	41
00:25:54	41	41
00:25:55	41	41
00:25:56	41	41
00:25:57	41	41
00:25:58	41	41
00:25:59	41	41
00:26:00	41	41
00:26:01	41	41
00:26:02	41	41
00:26:03	41	41
00:26:04	41	41
00:26:05	41	41
00:26:06	41	41
00:26:07	41	41
00:26:08	41	41
00:26:09	41	41
00:26:10	41	41
00:26:11	41	41
00:26:12	41	41
00:26:13	41	42
00:26:14	41	42
00:26:15	41	42
00:26:16	41	42
00:26:17	41	42
00:26:18	41	42
00:26:19	41	42
00:26:20	41	42
00:26:21	41	42
00:26:22	41	42
00:26:23	41	41
00:26:24	41	41
00:26:25	41	41
00:26:26	41	41
00:26:27	41	41
00:26:28	41	41
00:26:29	41	41
00:26:30	41	41
00:26:31	41	41
00:26:32	41	41
00:26:33	41	41
00:26:34	41	41
00:26:35	41	41
00:26:36	41	41
00:26:37	41	41
00:26:38	41	41
00:26:39	41	41
00:26:40	41	41
00:26:41	41	41
00:26:42	41	41
00:26:43	41	41
00:26:44	41	41
00:26:45	41	41
00:26:46	41	41
00:26:47	41	41
00:26:48	41	41
00:26:49	41	41
00:26:50	999	999
00:26:51	999	999
00:26:52	999	999
00:26:53	999	999
00:26:54	999	999
00:26:55	999	999
00:26:56	999	999
00:26:57	999	999
00:26:58	999	999
00:26:59	999	999
00:27:00	999	999
00:27:01	999	999
00:27:02	999	999
00:27:03	999	999
00:27:04	999	999
00:27:05	999	999
00:27:06	999	999
00:27:07	999	999
00:27:08	999	999
00:27:09	999	999
00:27:10	999	999
00:27:11	999	999
00:27:12	999	999
00:27:13	999	999
00:27:14	999	999
00:27:15	999	999
00:27:16	999	999
00:27:17	999	999
00:27:18	999	999
00:27:19	999	999
00:27:20	999	999
00:27:21	999	999
00:27:22	999	999
00:27:23	999	999
00:27:24	999	999
00:27:25	999	999
00:27:26	999	999
00:27:27	999	999
00:27:28	999	999
00:27:29	999	999
00:27:30	999	999
00:27:31	999	999
00:27:32	999	999
00:27:33	999	999
00:27:34	999	999
00:27:35	999	999
00:27:36	999	999
00:27:37	999	999
00:27:38	999	999
00:27:39	999	999
00:27:40	999	999
00:27:41	999	999
00:27:42	999	999
00:27:43	999	999
00:27:44	999	999
00:27:45	999	999
00:27:46	999	999
00:27:47	999	999
00:27:48	999	999
00:27:49	999	999
00:27:50	999	999
00:27:51	999	999
00:27:52	999	999
00:27:53	999	999
00:27:54	999	999
00:27:55	999	999
00:27:56	999	999
00:27:57	999	999
00:27:58	999	999
00:27:59	999	999
00:28:00	999	999
00:28:01	999	999
00:28:02	999	999
00:28:03	999	999
00:28:04	999	999
00:28:05	999	999
00:28:06	999	999
00:28:07	999	999
00:28:08	999	999
00:28:09	999	999
00:28:10	41	3
00:28:11	41	3
00:28:12	41	3
00:28:13	41	41
00:28:14	41	41
00:28:15	41	41
00:28:16	41	41
00:28:17	41	41
00:28:18	41	41
00:28:19	2	41
00:28:20	2	41
00:28:21	2	41
00:28:22	2	41
00:28:23	2	3
00:28:24	2	3
00:28:25	2	3
00:28:26	2	3
00:28:27	2	3
00:28:28	2	3
00:28:29	41	3
00:28:30	41	3
00:28:31	41	3
00:28:32	41	3
00:28:33	41	41
00:28:34	41	41
00:28:35	41	41
00:28:36	41	41
00:28:37	41	41
00:28:38	41	42
00:28:39	41	42
00:28:40	41	42
00:28:41	41	42
00:28:42	41	42
00:28:43	41	41
00:28:44	41	41
00:28:45	41	41
00:28:46	2	41
00:28:47	2	41
00:28:48	2	41
00:28:49	3	41
00:28:50	3	41
00:28:51	2	41
00:28:52	2	41
00:28:53	2	41
00:28:54	2	41
00:28:55	2	41
00:28:56	2	41
00:28:57	3	41
00:28:58	3	41
00:28:59	2	41
00:29:00	2	41
00:29:01	2	41
00:29:02	2	41
00:29:03	2	41
00:29:04	41	41
00:29:05	41	41
00:29:06	41	41
00:29:07	41	41
00:29:08	41	42
00:29:09	41	42
00:29:10	999	999
00:29:11	999	999
00:29:12	999	999
00:29:13	999	999
00:29:14	999	999
00:29:15	999	999
00:29:16	999	999
00:29:17	999	999
00:29:18	999	999
00:29:19	999	999
00:29:20	999	999
00:29:21	999	999
00:29:22	999	999
00:29:23	999	999
00:29:24	999	999
00:29:25	999	999
00:29:26	999	999
00:29:27	999	999
00:29:28	999	999
00:29:29	999	999
00:29:30	999	999
00:29:31	999	999
00:29:32	999	999
00:29:33	999	999
00:29:34	999	999
00:29:35	999	999
00:29:36	999	999
00:29:37	999	999
00:29:38	999	999
00:29:39	999	999
00:29:40	999	999
00:29:41	999	999
00:29:42	999	999
00:29:43	999	999
00:29:44	999	999
00:29:45	999	999
00:29:46	999	999
00:29:47	999	999
00:29:48	999	999
00:29:49	999	999
00:29:50	999	999
00:29:51	999	999
00:29:52	999	999
00:29:53	999	999
00:29:54	999	999
00:29:55	999	999
00:29:56	999	999
00:29:57	999	999
00:29:58	999	999
00:29:59	999	999
00:30:00	999	999
00:30:01	999	999
00:30:02	999	999
00:30:03	999	999
00:30:04	999	999
00:30:05	999	999
00:30:06	999	999
00:30:07	999	999
00:30:08	999	999
00:30:09	999	999
00:30:10	999	999
00:30:11	999	999
00:30:12	999	999
00:30:13	999	999
00:30:14	999	999
00:30:15	999	999
00:30:16	999	999
00:30:17	999	999
00:30:18	999	999
00:30:19	999	999
00:30:20	999	999
00:30:21	999	999
00:30:22	999	999
00:30:23	999	999
00:30:24	999	999
00:30:25	999	999
00:30:26	999	999
00:30:27	999	999
00:30:28	999	999
00:30:29	999	999
00:30:30	999	999
00:30:31	999	999
00:30:32	999	999
00:30:33	999	999
00:30:34	999	999
00:30:35	999	999
00:30:36	999	999
00:30:37	999	999
00:30:38	999	999
00:30:39	999	999
00:30:40	999	999
00:30:41	999	999
00:30:42	999	999
00:30:43	999	999
00:30:44	999	999
00:30:45	999	999
00:30:46	999	999
00:30:47	999	999
00:30:48	999	999
00:30:49	999	999
00:30:50	999	999
00:30:51	999	999
00:30:52	999	999
00:30:53	999	999
00:30:54	999	999
00:30:55	999	999
00:30:56	999	999
00:30:57	999	999
00:30:58	999	999
00:30:59	999	999
00:31:00	999	999
00:31:01	999	999
00:31:02	999	999
00:31:03	999	999
00:31:04	999	999
00:31:05	999	999
00:31:06	999	999
00:31:07	999	999
00:31:08	999	999
00:31:09	999	999
00:31:10	999	999
00:31:11	999	999
00:31:12	999	999
00:31:13	999	999
00:31:14	999	999
00:31:15	999	999
00:31:16	999	999
00:31:17	999	999
00:31:18	999	999
00:31:19	999	999
00:31:20	999	999
00:31:21	999	999
00:31:22	999	999
00:31:23	999	999
00:31:24	999	999
00:31:25	999	999
00:31:26	999	999
00:31:27	999	999
00:31:28	999	999
00:31:29	999	999
00:31:30	999	999
00:31:31	999	999
00:31:32	999	999
00:31:33	999	999
00:31:34	999	999
00:31:35	999	999
00:31:36	999	999
00:31:37	999	999
00:31:38	999	999
00:31:39	999	999
00:31:40	999	999
00:31:41	999	999
00:31:42	999	999
00:31:43	999	999
00:31:44	999	999
00:31:45	999	999
00:31:46	999	999
00:31:47	999	999
00:31:48	999	999
00:31:49	999	999
00:31:50	999	999
00:31:51	999	999
00:31:52	999	999
00:31:53	999	999
00:31:54	999	999
00:31:55	999	999
00:31:56	999	999
00:31:57	999	999
00:31:58	999	999
00:31:59	999	999
00:32:00	999	999
00:32:01	999	999
00:32:02	999	999
00:32:03	999	999
00:32:04	999	999
00:32:05	999	999
00:32:06	999	999
00:32:07	999	999
00:32:08	999	999
00:32:09	999	999
00:32:10	999	999
00:32:11	999	999
00:32:12	999	999
00:32:13	999	999
00:32:14	999	999
00:32:15	999	999
00:32:16	999	999
00:32:17	999	999
00:32:18	999	999
00:32:19	999	999
00:32:20	999	999
00:32:21	999	999
00:32:22	999	999
00:32:23	999	999
00:32:24	999	999
00:32:25	999	999
00:32:26	999	999
00:32:27	999	999
00:32:28	999	999
00:32:29	999	999
00:32:30	999	999
00:32:31	999	999
00:32:32	999	999
00:32:33	999	999
00:32:34	999	999
00:32:35	999	999
00:32:36	999	999
00:32:37	999	999
00:32:38	999	999
00:32:39	999	999
00:32:40	999	999
00:32:41	999	999
00:32:42	999	999
00:32:43	999	999
00:32:44	999	999
00:32:45	999	999
00:32:46	999	999
00:32:47	999	999
00:32:48	999	999
00:32:49	999	999
00:32:50	41	3
00:32:51	41	3
00:32:52	41	3
00:32:53	41	41
00:32:54	41	41
00:32:55	41	41
00:32:56	41	41
00:32:57	41	41
00:32:58	41	41
00:32:59	41	41
00:33:00	41	41
00:33:01	41	41
00:33:02	41	41
00:33:03	41	41
00:33:04	41	41
00:33:05	41	41
00:33:06	41	41
00:33:07	41	41
00:33:08	41	42
00:33:09	41	42
00:33:10	41	42
00:33:11	41	42
00:33:12	41	42
00:33:13	41	42
00:33:14	41	42
00:33:15	41	42
00:33:16	41	42
00:33:17	41	42
00:33:18	41	41
[truncated: 32 more rows]

## Sheet: P109
stopwatch	Video	A8
00:00:00	999	999
00:00:01	999	999
00:00:02	999	999
00:00:03	999	999
00:00:04	999	999
00:00:05	999	999
00:00:06	999	999
00:00:07	999	999
00:00:08	999	999
00:00:09	999	999
00:00:10	999	999
00:00:11	999	999
00:00:12	999	999
00:00:13	999	999
00:00:14	999	999
00:00:15	999	999
00:00:16	999	999
00:00:17	999	999
00:00:18	999	999
00:00:19	999	999
00:00:20	999	999
00:00:21	999	999
00:00:22	999	999
00:00:23	999	999
00:00:24	999	999
00:00:25	999	999
00:00:26	999	999
00:00:27	999	999
00:00:28	999	999
00:00:29	999	999
00:00:30	999	999
00:00:31	999	999
00:00:32	999	999
00:00:33	999	999
00:00:34	999	999
00:00:35	999	999
00:00:36	999	999
00:00:37	999	999
00:00:38	999	999
00:00:39	999	999
00:00:40	999	999
00:00:41	999	999
00:00:42	999	999
00:00:43	999	999
00:00:44	999	999
00:00:45	999	999
00:00:46	999	999
00:00:47	999	999
00:00:48	999	999
00:00:49	999	999
00:00:50	999	999
00:00:51	999	999
00:00:52	999	999
00:00:53	999	999
00:00:54	999	999
00:00:55	999	999
00:00:56	999	999
00:00:57	999	999
00:00:58	999	999
00:00:59	999	999
00:01:00	999	999
00:01:01	999	999
00:01:02	999	999
00:01:03	999	999
00:01:04	999	999
00:01:05	999	999
00:01:06	999	999
00:01:07	999	999
00:01:08	999	999
00:01:09	999	999
00:01:10	999	999
00:01:11	999	999
00:01:12	999	999
00:01:13	999	999
00:01:14	999	999
00:01:15	999	999
00:01:16	999	999
00:01:17	999	999
00:01:18	999	999
00:01:19	999	999
00:01:20	999	999
00:01:21	999	999
00:01:22	999	999
00:01:23	999	999
00:01:24	999	999
00:01:25	41	5
00:01:26	41	5
00:01:27	41	5
00:01:28	41	5
00:01:29	41	5
00:01:30	41	5
00:01:31	41	5
00:01:32	41	5
00:01:33	41	5
00:01:34	41	5
00:01:35	41	5
00:01:36	41	5
00:01:37	41	5
00:01:38	41	5
00:01:39	41	5
00:01:40	41	5
00:01:41	41	5
00:01:42	41	5
00:01:43	41	5
00:01:44	41	5
00:01:45	41	5
00:01:46	41	5
00:01:47	41	41
00:01:48	41	41
00:01:49	41	41
00:01:50	41	41
00:01:51	41	41
00:01:52	41	41
00:01:53	41	41
00:01:54	41	41
00:01:55	41	41
00:01:56	41	41
00:01:57	41	41
00:01:58	41	41
00:01:59	41	41
00:02:00	41	41
00:02:01	41	41
00:02:02	41	41
00:02:03	41	41
00:02:04	41	41
00:02:05	41	41
00:02:06	41	41
00:02:07	41	42
00:02:08	41	42
00:02:09	41	42
00:02:10	41	42
00:02:11	41	42
00:02:12	41	42
00:02:13	41	42
00:02:14	41	42
00:02:15	41	42
00:02:16	41	42
00:02:17	41	41
00:02:18	41	41
00:02:19	41	41
00:02:20	41	41
00:02:21	41	41
00:02:22	41	5
00:02:23	41	5
00:02:24	41	5
00:02:25	999	999
00:02:26	999	999
00:02:27	999	999
00:02:28	999	999
00:02:29	999	999
00:02:30	999	999
00:02:31	999	999
00:02:32	999	999
00:02:33	999	999
00:02:34	999	999
00:02:35	999	999
00:02:36	999	999
00:02:37	999	999
00:02:38	999	999
00:02:39	999	999
00:02:40	999	999
00:02:41	999	999
00:02:42	999	999
00:02:43	999	999
00:02:44	999	999
00:02:45	999	999
00:02:46	999	999
00:02:47	999	999
00:02:48	999	999
00:02:49	999	999
00:02:50	41	42
00:02:51	41	42
00:02:52	41	41
00:02:53	41	41
00:02:54	41	41
00:02:55	41	41
00:02:56	41	41
00:02:57	41	41
00:02:58	41	41
00:02:59	41	41
00:03:00	41	41
00:03:01	41	41
00:03:02	41	41
00:03:03	41	41
00:03:04	41	41
00:03:05	41	41
00:03:06	41	41
00:03:07	41	41
00:03:08	41	41
00:03:09	41	41
00:03:10	41	41
00:03:11	41	41
00:03:12	41	41
00:03:13	41	41
00:03:14	41	41
00:03:15	41	41
00:03:16	41	41
00:03:17	41	42
00:03:18	41	42
00:03:19	41	42
00:03:20	41	42
00:03:21	41	42
00:03:22	41	42
00:03:23	41	42
00:03:24	41	42
00:03:25	41	42
00:03:26	41	42
00:03:27	41	41
00:03:28	41	41
00:03:29	41	41
00:03:30	41	41
00:03:31	41	41
00:03:32	41	41
00:03:33	41	41
00:03:34	41	41
00:03:35	41	41
00:03:36	41	41
00:03:37	41	41
00:03:38	41	41
00:03:39	41	41
00:03:40	41	41
00:03:41	41	41
00:03:42	41	41
00:03:43	41	41
00:03:44	41	41
00:03:45	41	41
00:03:46	41	41
00:03:47	41	41
00:03:48	41	41
00:03:49	41	41
00:03:50	999	999
00:03:51	999	999
00:03:52	999	999
00:03:53	999	999
00:03:54	999	999
00:03:55	999	999
00:03:56	999	999
00:03:57	999	999
00:03:58	999	999
00:03:59	999	999
00:04:00	999	999
00:04:01	999	999
00:04:02	999	999
00:04:03	999	999
00:04:04	999	999
00:04:05	999	999
00:04:06	999	999
00:04:07	999	999
00:04:08	999	999
00:04:09	999	999
00:04:10	999	999
00:04:11	999	999
00:04:12	999	999
00:04:13	999	999
00:04:14	999	999
00:04:15	999	999
00:04:16	999	999
00:04:17	999	999
00:04:18	999	999
00:04:19	999	999
00:04:20	999	999
00:04:21	999	999
00:04:22	999	999
00:04:23	999	999
00:04:24	999	999
00:04:25	999	999
00:04:26	999	999
00:04:27	999	999
00:04:28	999	999
00:04:29	999	999
00:04:30	999	999
00:04:31	999	999
00:04:32	999	999
00:04:33	999	999
00:04:34	999	999
00:04:35	999	999
00:04:36	999	999
00:04:37	999	999
00:04:38	999	999
00:04:39	999	999
00:04:40	41	41
00:04:41	41	41
00:04:42	41	41
00:04:43	41	41
00:04:44	41	41
00:04:45	41	41
00:04:46	41	41
00:04:47	41	41
00:04:48	41	41
00:04:49	41	41
00:04:50	41	41
00:04:51	41	41
00:04:52	41	41
00:04:53	41	41
00:04:54	41	41
00:04:55	41	41
00:04:56	41	41
00:04:57	41	41
00:04:58	41	41
00:04:59	41	41
00:05:00	41	41
00:05:01	41	41
00:05:02	41	42
00:05:03	41	42
00:05:04	41	42
00:05:05	41	42
00:05:06	41	42
00:05:07	41	42
00:05:08	41	42
00:05:09	41	42
00:05:10	41	42
00:05:11	41	42
00:05:12	41	41
00:05:13	41	41
00:05:14	41	41
00:05:15	41	41
00:05:16	41	41
00:05:17	41	41
00:05:18	41	41
00:05:19	41	41
00:05:20	41	41
00:05:21	41	41
00:05:22	41	41
00:05:23	41	41
00:05:24	41	41
00:05:25	41	41
00:05:26	41	41
00:05:27	41	41
00:05:28	41	41
00:05:29	41	41
00:05:30	41	41
00:05:31	41	41
00:05:32	41	41
00:05:33	41	41
00:05:34	41	41
00:05:35	41	41
00:05:36	41	41
00:05:37	41	42
00:05:38	41	42
00:05:39	41	42
00:05:40	999	999
00:05:41	999	999
00:05:42	999	999
00:05:43	999	999
00:05:44	999	999
00:05:45	999	999
00:05:46	999	999
00:05:47	999	999
00:05:48	999	999
00:05:49	999	999
00:05:50	999	999
00:05:51	999	999
00:05:52	999	999
00:05:53	999	999
00:05:54	999	999
00:05:55	999	999
00:05:56	999	999
00:05:57	999	999
00:05:58	999	999
00:05:59	999	999
00:06:00	999	999
00:06:01	999	999
00:06:02	999	999
00:06:03	999	999
00:06:04	999	999
00:06:05	999	999
00:06:06	999	999
00:06:07	999	999
00:06:08	999	999
00:06:09	999	999
00:06:10	999	999
00:06:11	999	999
00:06:12	999	999
00:06:13	999	999
00:06:14	999	999
00:06:15	999	999
00:06:16	999	999
00:06:17	999	999
00:06:18	999	999
00:06:19	999	999
00:06:20	999	999
00:06:21	999	999
00:06:22	999	999
00:06:23	999	999
00:06:24	999	999
00:06:25	999	999
00:06:26	999	999
00:06:27	999	999
00:06:28	999	999
00:06:29	999	999
00:06:30	42	41
00:06:31	42	41
00:06:32	42	41
00:06:33	42	41
00:06:34	42	41
00:06:35	42	41
00:06:36	42	41
00:06:37	42	41
00:06:38	42	41
00:06:39	42	41
00:06:40	42	41
00:06:41	42	41
00:06:42	42	41
00:06:43	42	41
00:06:44	42	41
00:06:45	42	41
00:06:46	42	41
00:06:47	42	42
00:06:48	42	42
00:06:49	42	42
00:06:50	42	42
00:06:51	42	42
00:06:52	42	42
00:06:53	42	42
00:06:54	42	42
00:06:55	42	42
00:06:56	42	42
00:06:57	42	42
00:06:58	42	42
00:06:59	42	42
00:07:00	42	42
00:07:01	42	42
00:07:02	42	41
00:07:03	42	41
00:07:04	42	41
00:07:05	42	41
00:07:06	42	41
00:07:07	42	41
00:07:08	42	41
00:07:09	42	41
00:07:10	42	41
00:07:11	42	41
00:07:12	42	41
00:07:13	42	41
00:07:14	42	41
00:07:15	42	41
00:07:16	42	41
00:07:17	42	42
00:07:18	42	42
00:07:19	42	42
00:07:20	42	42
00:07:21	42	42
00:07:22	42	42
00:07:23	42	42
00:07:24	42	42
00:07:25	42	42
00:07:26	42	42
00:07:27	42	42
00:07:28	42	42
00:07:29	42	42
00:07:30	999	999
00:07:31	999	999
00:07:32	999	999
00:07:33	999	999
00:07:34	999	999
00:07:35	999	999
00:07:36	999	999
00:07:37	999	999
00:07:38	999	999
00:07:39	999	999
00:07:40	999	999
00:07:41	999	999
00:07:42	999	999
00:07:43	999	999
00:07:44	999	999
00:07:45	999	999
00:07:46	999	999
00:07:47	999	999
00:07:48	999	999
00:07:49	999	999
00:07:50	999	999
00:07:51	999	999
00:07:52	999	999
00:07:53	999	999
00:07:54	999	999
00:07:55	999	999
00:07:56	999	999
00:07:57	999	999
00:07:58	999	999
00:07:59	999	999
00:08:00	999	999
00:08:01	999	999
00:08:02	999	999
00:08:03	999	999
00:08:04	999	999
00:08:05	999	999
00:08:06	999	999
00:08:07	999	999
00:08:08	999	999
00:08:09	999	999
00:08:10	999	999
00:08:11	999	999
00:08:12	999	999
00:08:13	999	999
00:08:14	999	999
00:08:15	999	999
00:08:16	999	999
00:08:17	999	999
00:08:18	999	999
00:08:19	999	999
00:08:20	999	999
00:08:21	999	999
00:08:22	999	999
00:08:23	999	999
00:08:24	999	999
00:08:25	999	999
00:08:26	999	999
00:08:27	999	999
00:08:28	999	999
00:08:29	999	999
00:08:30	999	999
00:08:31	999	999
00:08:32	999	999
00:08:33	999	999
00:08:34	999	999
00:08:35	999	999
00:08:36	999	999
00:08:37	999	999
00:08:38	999	999
00:08:39	999	999
00:08:40	999	999
00:08:41	999	999
00:08:42	999	999
00:08:43	999	999
00:08:44	999	999
00:08:45	999	999
00:08:46	999	999
00:08:47	999	999
00:08:48	999	999
00:08:49	999	999
00:08:50	999	999
00:08:51	999	999
00:08:52	999	999
00:08:53	999	999
00:08:54	999	999
00:08:55	999	999
00:08:56	999	999
00:08:57	999	999
00:08:58	999	999
00:08:59	999	999
00:09:00	999	999
00:09:01	999	999
00:09:02	999	999
00:09:03	999	999
00:09:04	999	999
00:09:05	999	999
00:09:06	999	999
00:09:07	999	999
00:09:08	999	999
00:09:09	999	999
00:09:10	999	999
00:09:11	999	999
00:09:12	999	999
00:09:13	999	999
00:09:14	999	999
00:09:15	999	999
00:09:16	999	999
00:09:17	999	999
00:09:18	999	999
00:09:19	999	999
00:09:20	999	999
00:09:21	999	999
00:09:22	999	999
00:09:23	999	999
00:09:24	999	999
00:09:25	999	999
00:09:26	999	999
00:09:27	999	999
00:09:28	999	999
00:09:29	999	999
00:09:30	999	999
00:09:31	999	999
00:09:32	999	999
00:09:33	999	999
00:09:34	999	999
00:09:35	999	999
00:09:36	999	999
00:09:37	999	999
00:09:38	999	999
00:09:39	999	999
00:09:40	999	999
00:09:41	999	999
00:09:42	999	999
00:09:43	999	999
00:09:44	999	999
00:09:45	999	999
00:09:46	999	999
00:09:47	999	999
00:09:48	999	999
00:09:49	999	999
00:09:50	999	999
00:09:51	999	999
00:09:52	999	999
00:09:53	999	999
00:09:54	999	999
00:09:55	999	999
00:09:56	999	999
00:09:57	999	999
00:09:58	999	999
00:09:59	999	999
00:10:00	41	41
00:10:01	41	41
00:10:02	41	41
00:10:03	41	41
00:10:04	41	41
00:10:05	41	41
00:10:06	41	41
00:10:07	41	41
00:10:08	41	41
00:10:09	41	41
00:10:10	41	41
00:10:11	41	41
00:10:12	41	42
00:10:13	41	42
00:10:14	41	42
00:10:15	41	42
00:10:16	41	42
00:10:17	41	42
00:10:18	41	42
00:10:19	41	42
00:10:20	41	42
00:10:21	41	42
00:10:22	41	41
00:10:23	41	41
00:10:24	41	41
00:10:25	41	41
00:10:26	41	41
00:10:27	41	41
00:10:28	41	41
00:10:29	41	41
00:10:30	41	41
00:10:31	41	41
00:10:32	41	41
00:10:33	41	41
00:10:34	41	41
00:10:35	41	41
00:10:36	41	41
00:10:37	41	41
00:10:38	41	41
00:10:39	41	41
00:10:40	41	41
00:10:41	41	41
00:10:42	41	41
00:10:43	41	41
00:10:44	41	41
00:10:45	41	41
00:10:46	41	41
00:10:47	41	42
00:10:48	41	42
00:10:49	41	42
00:10:50	41	42
00:10:51	41	42
00:10:52	41	42
00:10:53	41	42
00:10:54	41	42
00:10:55	41	42
00:10:56	41	42
00:10:57	41	41
00:10:58	41	41
00:10:59	41	41
00:11:00	999	999
00:11:01	999	999
00:11:02	999	999
00:11:03	999	999
00:11:04	999	999
00:11:05	999	999
00:11:06	999	999
00:11:07	999	999
00:11:08	999	999
00:11:09	999	999
00:11:10	999	999
00:11:11	999	999
00:11:12	999	999
00:11:13	999	999
00:11:14	999	999
00:11:15	999	999
00:11:16	999	999
00:11:17	999	999
00:11:18	999	999
00:11:19	999	999
00:11:20	999	999
00:11:21	999	999
00:11:22	999	999
00:11:23	999	999
00:11:24	999	999
00:11:25	999	999
00:11:26	999	999
00:11:27	999	999
00:11:28	999	999
00:11:29	999	999
00:11:30	999	999
00:11:31	999	999
00:11:32	999	999
00:11:33	999	999
00:11:34	999	999
00:11:35	999	999
00:11:36	999	999
00:11:37	999	999
00:11:38	999	999
00:11:39	999	999
00:11:40	999	999
00:11:41	999	999
00:11:42	999	999
00:11:43	999	999
00:11:44	999	999
00:11:45	999	999
00:11:46	999	999
00:11:47	999	999
00:11:48	999	999
00:11:49	999	999
00:11:50	999	999
00:11:51	999	999
00:11:52	999	999
00:11:53	999	999
00:11:54	999	999
00:11:55	999	999
00:11:56	999	999
00:11:57	999	999
00:11:58	999	999
00:11:59	999	999
00:12:00	999	999
00:12:01	999	999
00:12:02	999	999
00:12:03	999	999
00:12:04	999	999
00:12:05	999	999
00:12:06	999	999
00:12:07	999	999
00:12:08	999	999
00:12:09	999	999
00:12:10	999	999
00:12:11	999	999
00:12:12	999	999
00:12:13	999	999
00:12:14	999	999
00:12:15	999	999
00:12:16	999	999
00:12:17	999	999
00:12:18	999	999
00:12:19	999	999
00:12:20	999	999
00:12:21	999	999
00:12:22	999	999
00:12:23	999	999
00:12:24	999	999
00:12:25	999	999
00:12:26	999	999
00:12:27	999	999
00:12:28	999	999
00:12:29	999	999
00:12:30	999	999
00:12:31	999	999
00:12:32	999	999
00:12:33	999	999
00:12:34	999	999
00:12:35	999	999
00:12:36	999	999
00:12:37	999	999
00:12:38	999	999
00:12:39	999	999
00:12:40	999	999
00:12:41	999	999
00:12:42	999	999
00:12:43	999	999
00:12:44	999	999
00:12:45	999	999
00:12:46	999	999
00:12:47	999	999
00:12:48	999	999
00:12:49	999	999
00:12:50	999	999
00:12:51	999	999
00:12:52	999	999
00:12:53	999	999
00:12:54	999	999
00:12:55	999	999
00:12:56	999	999
00:12:57	999	999
00:12:58	999	999
00:12:59	999	999
00:13:00	41	3
00:13:01	41	3
00:13:02	41	41
00:13:03	41	41
00:13:04	41	41
00:13:05	41	41
00:13:06	41	41
00:13:07	41	42
00:13:08	41	42
00:13:09	41	42
00:13:10	41	42
00:13:11	41	42
00:13:12	41	41
00:13:13	41	41
00:13:14	41	41
00:13:15	41	41
00:13:16	41	41
00:13:17	41	41
00:13:18	41	41
00:13:19	41	41
00:13:20	41	41
00:13:21	41	41
00:13:22	41	41
00:13:23	41	41
00:13:24	41	41
00:13:25	41	41
00:13:26	41	41
00:13:27	41	41
00:13:28	41	41
00:13:29	41	41
00:13:30	41	41
00:13:31	41	41
00:13:32	41	41
00:13:33	41	41
00:13:34	41	41
00:13:35	41	41
00:13:36	41	41
00:13:37	41	42
00:13:38	41	42
00:13:39	41	42
00:13:40	41	42
00:13:41	41	42
00:13:42	41	42
00:13:43	41	42
00:13:44	41	42
00:13:45	41	42
00:13:46	41	42
00:13:47	41	41
00:13:48	41	41
00:13:49	41	41
00:13:50	41	41
00:13:51	41	41
00:13:52	41	41
00:13:53	41	41
00:13:54	41	41
00:13:55	41	41
00:13:56	41	41
00:13:57	41	41
00:13:58	41	41
00:13:59	41	41
00:14:00	999	999
00:14:01	999	999
00:14:02	999	999
00:14:03	999	999
00:14:04	999	999
00:14:05	999	999
00:14:06	999	999
00:14:07	999	999
00:14:08	999	999
00:14:09	999	999
00:14:10	999	999
00:14:11	999	999
00:14:12	999	999
00:14:13	999	999
00:14:14	999	999
00:14:15	999	999
00:14:16	999	999
00:14:17	999	999
00:14:18	999	999
00:14:19	999	999
00:14:20	999	999
00:14:21	999	999
00:14:22	999	999
00:14:23	999	999
00:14:24	999	999
00:14:25	999	999
00:14:26	999	999
00:14:27	999	999
00:14:28	999	999
00:14:29	999	999
00:14:30	41	3
00:14:31	41	3
00:14:32	41	41
00:14:33	41	41
00:14:34	41	41
00:14:35	41	41
00:14:36	41	41
00:14:37	41	41
00:14:38	41	41
00:14:39	41	41
00:14:40	41	41
00:14:41	41	41
00:14:42	41	41
00:14:43	41	41
00:14:44	41	41
00:14:45	41	41
00:14:46	41	41
00:14:47	41	42
00:14:48	41	42
00:14:49	41	42
00:14:50	41	42
00:14:51	41	42
00:14:52	41	42
00:14:53	41	42
00:14:54	41	42
00:14:55	41	42
00:14:56	41	42
00:14:57	41	41
00:14:58	41	41
00:14:59	41	41
00:15:00	41	41
00:15:01	41	41
00:15:02	41	41
00:15:03	41	41
00:15:04	41	41
00:15:05	41	41
00:15:06	41	41
00:15:07	41	41
00:15:08	41	41
00:15:09	41	41
00:15:10	41	41
00:15:11	41	41
00:15:12	41	41
00:15:13	41	41
00:15:14	41	41
00:15:15	41	41
00:15:16	41	41
00:15:17	41	41
00:15:18	41	41
00:15:19	41	41
00:15:20	41	41
00:15:21	41	41
00:15:22	41	42
00:15:23	41	42
00:15:24	41	42
00:15:25	41	42
00:15:26	41	42
00:15:27	41	42
00:15:28	41	42
00:15:29	41	42
00:15:30	999	999
00:15:31	999	999
00:15:32	999	999
00:15:33	999	999
00:15:34	999	999
00:15:35	999	999
00:15:36	999	999
00:15:37	999	999
00:15:38	999	999
00:15:39	999	999
00:15:40	999	999
00:15:41	999	999
00:15:42	999	999
00:15:43	999	999
00:15:44	999	999
00:15:45	999	999
00:15:46	999	999
00:15:47	999	999
00:15:48	999	999
00:15:49	999	999
00:15:50	999	999
00:15:51	999	999
00:15:52	999	999
00:15:53	999	999
00:15:54	999	999
00:15:55	999	999
00:15:56	999	999
00:15:57	999	999
00:15:58	999	999
00:15:59	999	999
00:16:00	42	3
00:16:01	42	3
00:16:02	42	42
00:16:03	42	42
00:16:04	42	42
00:16:05	42	42
00:16:06	42	42
00:16:07	42	42
00:16:08	42	42
00:16:09	42	42
00:16:10	42	42
00:16:11	42	42
00:16:12	42	42
00:16:13	42	42
00:16:14	42	42
00:16:15	42	42
00:16:16	42	42
00:16:17	42	42
00:16:18	42	42
00:16:19	42	42
00:16:20	42	42
00:16:21	42	42
00:16:22	42	42
00:16:23	42	42
00:16:24	42	42
00:16:25	42	42
00:16:26	42	42
00:16:27	42	42
00:16:28	42	42
00:16:29	42	42
00:16:30	42	42
00:16:31	42	42
00:16:32	42	42
00:16:33	42	42
00:16:34	42	42
00:16:35	42	42
00:16:36	42	42
00:16:37	42	42
00:16:38	42	42
00:16:39	42	42
00:16:40	42	42
00:16:41	42	42
00:16:42	42	42
00:16:43	42	42
00:16:44	42	42
00:16:45	42	42
00:16:46	42	42
00:16:47	42	42
00:16:48	42	42
00:16:49	42	42
00:16:50	42	42
00:16:51	42	42
00:16:52	42	42
00:16:53	42	42
00:16:54	42	42
00:16:55	42	42
00:16:56	42	42
00:16:57	42	41
00:16:58	42	41
00:16:59	42	41
00:17:00	999	999
00:17:01	999	999
00:17:02	999	999
00:17:03	999	999
00:17:04	999	999
00:17:05	999	999
00:17:06	999	999
00:17:07	999	999
00:17:08	999	999
00:17:09	999	999
00:17:10	999	999
00:17:11	999	999
00:17:12	999	999
00:17:13	999	999
00:17:14	999	999
00:17:15	999	999
00:17:16	999	999
00:17:17	999	999
00:17:18	999	999
00:17:19	999	999
00:17:20	999	999
00:17:21	999	999
00:17:22	999	999
00:17:23	999	999
00:17:24	999	999
00:17:25	999	999
00:17:26	999	999
00:17:27	999	999
00:17:28	999	999
00:17:29	999	999
00:17:30	5	3
00:17:31	5	3
00:17:32	5	5
00:17:33	5	5
00:17:34	5	5
00:17:35	5	5
00:17:36	5	5
00:17:37	5	5
00:17:38	5	5
00:17:39	5	5
00:17:40	5	5
00:17:41	5	5
00:17:42	5	5
00:17:43	5	5
00:17:44	5	5
00:17:45	5	5
00:17:46	5	5
00:17:47	5	5
00:17:48	5	5
00:17:49	5	5
00:17:50	5	5
00:17:51	5	5
00:17:52	5	5
00:17:53	5	5
00:17:54	5	5
00:17:55	5	5
00:17:56	5	5
00:17:57	5	5
00:17:58	5	5
00:17:59	5	5
00:18:00	5	5
00:18:01	5	5
00:18:02	5	5
00:18:03	5	5
00:18:04	5	5
00:18:05	5	5
00:18:06	5	5
00:18:07	5	5
00:18:08	5	5
00:18:09	5	5
00:18:10	5	5
00:18:11	5	5
00:18:12	5	5
00:18:13	5	5
00:18:14	5	5
00:18:15	5	5
00:18:16	5	5
00:18:17	5	5
00:18:18	5	5
00:18:19	5	5
00:18:20	5	5
00:18:21	5	5
00:18:22	5	5
00:18:23	5	5
00:18:24	5	5
00:18:25	5	5
00:18:26	5	5
00:18:27	5	5
00:18:28	5	5
00:18:29	5	5
00:18:30	999	999
00:18:31	999	999
00:18:32	999	999
00:18:33	999	999
00:18:34	999	999
00:18:35	999	999
00:18:36	999	999
00:18:37	999	999
00:18:38	999	999
00:18:39	999	999
00:18:40	999	999
00:18:41	999	999
00:18:42	999	999
00:18:43	999	999
00:18:44	999	999
00:18:45	999	999
00:18:46	999	999
00:18:47	999	999
00:18:48	999	999
00:18:49	999	999
00:18:50	999	999
00:18:51	999	999
00:18:52	999	999
00:18:53	999	999
00:18:54	999	999
00:18:55	999	999
00:18:56	999	999
00:18:57	999	999
00:18:58	999	999
00:18:59	999	999
00:19:00	999	999
00:19:01	999	999
00:19:02	999	999
00:19:03	999	999
00:19:04	999	999
00:19:05	999	999
00:19:06	999	999
00:19:07	999	999
00:19:08	999	999
00:19:09	999	999
00:19:10	999	999
00:19:11	999	999
00:19:12	999	999
00:19:13	999	999
00:19:14	999	999
00:19:15	999	999
00:19:16	999	999
00:19:17	999	999
00:19:18	999	999
00:19:19	999	999
00:19:20	999	999
00:19:21	999	999
00:19:22	999	999
00:19:23	999	999
00:19:24	999	999
00:19:25	999	999
00:19:26	999	999
00:19:27	999	999
00:19:28	999	999
00:19:29	999	999
00:19:30	999	999
00:19:31	999	999
00:19:32	999	999
00:19:33	999	999
00:19:34	999	999
00:19:35	999	999
00:19:36	999	999
00:19:37	999	999
00:19:38	999	999
00:19:39	999	999
00:19:40	999	999
00:19:41	999	999
00:19:42	999	999
00:19:43	999	999
00:19:44	999	999
00:19:45	999	999
00:19:46	999	999
00:19:47	999	999
00:19:48	999	999
00:19:49	999	999
00:19:50	5	3
00:19:51	5	3
00:19:52	5	41
00:19:53	5	41
00:19:54	5	41
00:19:55	5	41
00:19:56	5	41
00:19:57	5	42
00:19:58	5	42
00:19:59	5	42
00:20:00	5	42
00:20:01	5	42
00:20:02	5	42
00:20:03	5	42
00:20:04	5	42
00:20:05	5	42
00:20:06	5	42
00:20:07	5	41
00:20:08	5	41
00:20:09	5	41
00:20:10	5	41
00:20:11	5	41
00:20:12	5	41
00:20:13	5	41
00:20:14	5	41
00:20:15	5	41
00:20:16	5	41
00:20:17	5	41
00:20:18	5	41
00:20:19	5	41
00:20:20	5	41
00:20:21	5	41
00:20:22	5	41
00:20:23	5	41
00:20:24	5	41
00:20:25	5	41
00:20:26	5	41
00:20:27	5	41
00:20:28	5	41
00:20:29	5	41
00:20:30	5	41
00:20:31	5	41
00:20:32	5	42
00:20:33	5	42
00:20:34	5	42
00:20:35	5	42
00:20:36	5	42
00:20:37	5	42
00:20:38	5	42
00:20:39	5	42
00:20:40	5	42
00:20:41	5	42
00:20:42	5	41
00:20:43	5	41
00:20:44	5	41
00:20:45	5	41
00:20:46	5	41
00:20:47	5	41
00:20:48	5	41
00:20:49	5	41
00:20:50	999	999
00:20:51	999	999
00:20:52	999	999
00:20:53	999	999
00:20:54	999	999
00:20:55	999	999
00:20:56	999	999
00:20:57	999	999
00:20:58	999	999
00:20:59	999	999
00:21:00	999	999
00:21:01	999	999
00:21:02	999	999
00:21:03	999	999
00:21:04	999	999
00:21:05	999	999
00:21:06	999	999
00:21:07	999	999
00:21:08	999	999
00:21:09	999	999
00:21:10	999	999
00:21:11	999	999
00:21:12	999	999
00:21:13	999	999
00:21:14	999	999
00:21:15	999	999
00:21:16	999	999
00:21:17	999	999
00:21:18	999	999
00:21:19	999	999
00:21:20	999	999
00:21:21	999	999
00:21:22	999	999
00:21:23	999	999
00:21:24	999	999
00:21:25	999	999
00:21:26	999	999
00:21:27	999	999
00:21:28	999	999
00:21:29	999	999
00:21:30	999	999
00:21:31	999	999
00:21:32	999	999
00:21:33	999	999
00:21:34	999	999
00:21:35	999	999
00:21:36	999	999
00:21:37	999	999
00:21:38	999	999
00:21:39	999	999
00:21:40	999	999
00:21:41	999	999
00:21:42	999	999
00:21:43	999	999
00:21:44	999	999
00:21:45	999	999
00:21:46	999	999
00:21:47	999	999
00:21:48	999	999
00:21:49	999	999
00:21:50	999	999
00:21:51	999	999
00:21:52	999	999
00:21:53	999	999
00:21:54	999	999
00:21:55	999	999
00:21:56	999	999
00:21:57	999	999
00:21:58	999	999
00:21:59	999	999
00:22:00	999	999
00:22:01	999	999
00:22:02	999	999
00:22:03	999	999
00:22:04	999	999
00:22:05	999	999
00:22:06	999	999
00:22:07	999	999
00:22:08	999	999
00:22:09	999	999
00:22:10	999	999
00:22:11	999	999
00:22:12	999	999
00:22:13	999	999
00:22:14	999	999
00:22:15	999	999
00:22:16	999	999
00:22:17	999	999
00:22:18	999	999
00:22:19	999	999
00:22:20	999	999
00:22:21	999	999
00:22:22	999	999
00:22:23	999	999
00:22:24	999	999
00:22:25	999	999
00:22:26	999	999
00:22:27	999	999
00:22:28	999	999
00:22:29	999	999
00:22:30	3	3
00:22:31	3	3
00:22:32	3	3
00:22:33	3	3
00:22:34	3	3
00:22:35	3	3
00:22:36	3	3
00:22:37	3	41
00:22:38	3	41
00:22:39	3	41
00:22:40	3	41
00:22:41	3	41
00:22:42	3	3
00:22:43	3	3
00:22:44	3	3
00:22:45	3	3
00:22:46	3	3
00:22:47	3	41
00:22:48	3	41
00:22:49	3	41
00:22:50	3	41
00:22:51	3	41
00:22:52	3	41
00:22:53	3	41
00:22:54	3	41
00:22:55	3	41
00:22:56	3	41
00:22:57	3	41
00:22:58	3	41
00:22:59	3	41
00:23:00	3	41
00:23:01	3	41
00:23:02	3	41
00:23:03	3	41
00:23:04	3	41
00:23:05	3	41
00:23:06	3	41
00:23:07	3	41
00:23:08	3	41
00:23:09	3	41
00:23:10	3	41
00:23:11	3	41
00:23:12	3	41
00:23:13	3	41
00:23:14	3	41
00:23:15	3	41
00:23:16	3	41
00:23:17	3	41
00:23:18	3	41
00:23:19	3	41
00:23:20	3	41
00:23:21	3	41
00:23:22	3	41
00:23:23	3	41
00:23:24	3	41
00:23:25	3	41
00:23:26	3	41
00:23:27	3	41
00:23:28	3	41
00:23:29	3	41
00:23:30	999	999
00:23:31	999	999
00:23:32	999	999
00:23:33	999	999
00:23:34	999	999
00:23:35	999	999
00:23:36	999	999
00:23:37	999	999
00:23:38	999	999
00:23:39	999	999
00:23:40	999	999
00:23:41	999	999
00:23:42	999	999
00:23:43	999	999
00:23:44	999	999
00:23:45	999	999
00:23:46	999	999
00:23:47	999	999
00:23:48	999	999
00:23:49	999	999
00:23:50	999	999
00:23:51	999	999
00:23:52	999	999
00:23:53	999	999
00:23:54	999	999
00:23:55	999	999
00:23:56	999	999
00:23:57	999	999
00:23:58	999	999
00:23:59	999	999
00:24:00	2	2
00:24:01	2	2
00:24:02	2	2
00:24:03	2	2
00:24:04	2	2
00:24:05	2	2
00:24:06	2	2
00:24:07	2	2
00:24:08	2	2
00:24:09	2	2
00:24:10	2	2
00:24:11	2	2
00:24:12	2	2
00:24:13	2	2
00:24:14	2	2
00:24:15	2	2
00:24:16	2	2
00:24:17	2	2
00:24:18	2	2
00:24:19	2	2
00:24:20	2	2
00:24:21	2	2
00:24:22	2	2
00:24:23	2	2
00:24:24	2	2
00:24:25	2	2
00:24:26	2	2
00:24:27	2	2
00:24:28	2	2
00:24:29	2	2
00:24:30	2	2
00:24:31	2	2
00:24:32	2	2
00:24:33	2	2
00:24:34	2	2
00:24:35	2	2
00:24:36	2	2
00:24:37	2	2
00:24:38	2	2
00:24:39	2	2
00:24:40	2	2
00:24:41	2	2
00:24:42	2	2
00:24:43	2	2
00:24:44	2	2
00:24:45	2	2
00:24:46	2	2
00:24:47	2	2
00:24:48	2	2
00:24:49	2	2
00:24:50	2	2
00:24:51	2	2
00:24:52	2	2
00:24:53	2	2
00:24:54	2	2
00:24:55	2	2
00:24:56	2	2
00:24:57	2	2
00:24:58	2	2
00:24:59	2	2
00:25:00	999	999
00:25:01	999	999
00:25:02	999	999
00:25:03	999	999
00:25:04	999	999
00:25:05	999	999
00:25:06	999	999
00:25:07	999	999
00:25:08	999	999
00:25:09	999	999
00:25:10	999	999
00:25:11	999	999
00:25:12	999	999
00:25:13	999	999
00:25:14	999	999
00:25:15	999	999
00:25:16	999	999
00:25:17	999	999
00:25:18	999	999
00:25:19	999	999
00:25:20	999	999
00:25:21	999	999
00:25:22	999	999
00:25:23	999	999
00:25:24	999	999
00:25:25	999	999
00:25:26	999	999
00:25:27	999	999
00:25:28	999	999
00:25:29	999	999
00:25:30	999	999
00:25:31	999	999
00:25:32	999	999
00:25:33	999	999
00:25:34	999	999
00:25:35	2	2
00:25:36	2	2
00:25:37	2	2
00:25:38	2	2
00:25:39	2	2
00:25:40	2	2
00:25:41	2	2
00:25:42	2	2
00:25:43	2	2
00:25:44	2	2
00:25:45	2	2
00:25:46	2	2
00:25:47	2	2
00:25:48	2	2
00:25:49	2	2
00:25:50	2	2
00:25:51	2	2
00:25:52	2	2
00:25:53	2	2
00:25:54	2	2
00:25:55	2	2
00:25:56	2	2
00:25:57	2	2
00:25:58	2	2
00:25:59	2	2
00:26:00	2	2
00:26:01	2	2
00:26:02	2	2
00:26:03	2	2
00:26:04	2	2
00:26:05	2	2
00:26:06	2	2
00:26:07	2	2
00:26:08	2	2
00:26:09	2	2
00:26:10	2	2
00:26:11	2	2
00:26:12	2	2
00:26:13	2	2
00:26:14	2	2
00:26:15	2	2
00:26:16	2	2
00:26:17	2	2
00:26:18	2	2
00:26:19	2	2
00:26:20	2	2
00:26:21	2	2
00:26:22	2	2
00:26:23	2	2
00:26:24	2	2
00:26:25	2	2
00:26:26	2	2
00:26:27	2	2
00:26:28	2	2
00:26:29	2	2
00:26:30	2	2
00:26:31	2	2
00:26:32	2	2
00:26:33	2	2
00:26:34	2	2
00:26:35	999	999
00:26:36	999	999
00:26:37	999	999
00:26:38	999	999
00:26:39	999	999
00:26:40	999	999
00:26:41	999	999
00:26:42	999	999
00:26:43	999	999
00:26:44	999	999
00:26:45	999	999
00:26:46	999	999
00:26:47	999	999
00:26:48	999	999
00:26:49	999	999
00:26:50	999	999
00:26:51	999	999
00:26:52	999	999
00:26:53	999	999
00:26:54	999	999
00:26:55	999	999
00:26:56	999	999
00:26:57	999	999
00:26:58	999	999
00:26:59	999	999
00:27:00	999	999
00:27:01	999	999
00:27:02	999	999
00:27:03	999	999
00:27:04	999	999
00:27:05	999	999
00:27:06	999	999
00:27:07	999	999
00:27:08	999	999
00:27:09	999	999
00:27:10	999	999
00:27:11	999	999
00:27:12	999	999
00:27:13	999	999
00:27:14	999	999
00:27:15	999	999
00:27:16	999	999
00:27:17	999	999
00:27:18	999	999
00:27:19	999	999
00:27:20	41	3
00:27:21	41	3
00:27:22	41	41
00:27:23	41	41
00:27:24	41	41
00:27:25	41	41
00:27:26	41	41
00:27:27	41	42
00:27:28	41	42
00:27:29	41	42
00:27:30	41	42
00:27:31	41	42
00:27:32	41	42
00:27:33	41	42
00:27:34	41	42
00:27:35	41	42
00:27:36	41	42
00:27:37	41	41
00:27:38	41	41
00:27:39	41	41
00:27:40	41	41
00:27:41	41	41
00:27:42	41	41
00:27:43	41	41
00:27:44	41	41
00:27:45	41	41
00:27:46	41	41
00:27:47	41	41
00:27:48	41	41
00:27:49	41	41
00:27:50	41	41
00:27:51	41	41
00:27:52	41	41
00:27:53	41	41
00:27:54	41	41
00:27:55	41	41
00:27:56	41	41
00:27:57	41	41
00:27:58	41	41
00:27:59	41	41
00:28:00	41	41
00:28:01	41	41
00:28:02	41	42
00:28:03	41	42
00:28:04	41	42
00:28:05	41	42
00:28:06	41	42
00:28:07	41	42
00:28:08	41	42
00:28:09	41	42
00:28:10	41	42
00:28:11	41	42
00:28:12	41	41
00:28:13	41	41
00:28:14	41	41
00:28:15	41	41
00:28:16	41	41
00:28:17	41	41
00:28:18	41	41
00:28:19	41	41
00:28:20	999	999
00:28:21	999	999
00:28:22	999	999
00:28:23	999	999
00:28:24	999	999
00:28:25	999	999
00:28:26	999	999
00:28:27	999	999
00:28:28	999	999
00:28:29	999	999
00:28:30	999	999
00:28:31	999	999
00:28:32	999	999
00:28:33	999	999
00:28:34	999	999
00:28:35	999	999
00:28:36	999	999
00:28:37	999	999
00:28:38	999	999
00:28:39	999	999
00:28:40	999	999
00:28:41	999	999
00:28:42	999	999
00:28:43	999	999
00:28:44	999	999
00:28:45	999	999
00:28:46	999	999
00:28:47	999	999
00:28:48	999	999
00:28:49	999	999
00:28:50	999	999
00:28:51	999	999
00:28:52	999	999
00:28:53	999	999
00:28:54	999	999
00:28:55	999	999
00:28:56	999	999
00:28:57	999	999
00:28:58	999	999
00:28:59	999	999
00:29:00	999	999
00:29:01	999	999
00:29:02	999	999
00:29:03	999	999
00:29:04	999	999
00:29:05	999	999
00:29:06	999	999
00:29:07	999	999
00:29:08	999	999
00:29:09	999	999
00:29:10	999	999
00:29:11	999	999
00:29:12	999	999
00:29:13	999	999
00:29:14	999	999
00:29:15	999	999
00:29:16	999	999
00:29:17	999	999
00:29:18	999	999
00:29:19	999	999
00:29:20	999	999
00:29:21	999	999
00:29:22	999	999
00:29:23	999	999
00:29:24	999	999
00:29:25	999	999
00:29:26	999	999
00:29:27	999	999
00:29:28	999	999
00:29:29	999	999
00:29:30	999	999
00:29:31	999	999
00:29:32	999	999
00:29:33	999	999
00:29:34	999	999
00:29:35	999	999
00:29:36	999	999
00:29:37	999	999
00:29:38	999	999
00:29:39	999	999
00:29:40	41	3
00:29:41	41	3
00:29:42	41	41
00:29:43	41	41
00:29:44	41	41
00:29:45	41	41
00:29:46	41	41
00:29:47	41	42
00:29:48	41	42
00:29:49	41	42
00:29:50	41	42
00:29:51	41	42
00:29:52	41	42
00:29:53	41	42
00:29:54	2	42
00:29:55	2	42
00:29:56	2	42
00:29:57	2	3
00:29:58	2	3
00:29:59	2	3
00:30:00	2	3
00:30:01	2	3
00:30:02	41	3
00:30:03	41	3
00:30:04	41	3
00:30:05	41	3
00:30:06	41	3
00:30:07	41	41
00:30:08	41	41
00:30:09	41	41
00:30:10	41	41
00:30:11	41	41
00:30:12	41	41
00:30:13	41	41
00:30:14	41	41
00:30:15	41	41
00:30:16	41	41
00:30:17	41	3
00:30:18	2	3
00:30:19	2	3
00:30:20	2	3
00:30:21	2	3
00:30:22	2	3
00:30:23	2	3
00:30:24	41	3
00:30:25	41	3
00:30:26	41	3
00:30:27	41	41
00:30:28	41	41
00:30:29	41	41
00:30:30	41	41
00:30:31	41	41
00:30:32	41	41
00:30:33	41	41
00:30:34	41	41
00:30:35	41	41
00:30:36	41	41
00:30:37	41	41
00:30:38	41	41
00:30:39	41	41
00:30:40	999	999
00:30:41	999	999
00:30:42	999	999
00:30:43	999	999
00:30:44	999	999
00:30:45	999	999
00:30:46	999	999
00:30:47	999	999
00:30:48	999	999
00:30:49	999	999
00:30:50	999	999
00:30:51	999	999
00:30:52	999	999
00:30:53	999	999
00:30:54	999	999
00:30:55	999	999
00:30:56	999	999
00:30:57	999	999
00:30:58	999	999
00:30:59	999	999
00:31:00	999	999
00:31:01	999	999
00:31:02	999	999
00:31:03	999	999
00:31:04	999	999
00:31:05	999	999
00:31:06	999	999
00:31:07	999	999
00:31:08	999	999
00:31:09	999	999
00:31:10	999	999
00:31:11	999	999
00:31:12	999	999
00:31:13	999	999
00:31:14	999	999
00:31:15	999	999
00:31:16	999	999
00:31:17	999	999
00:31:18	999	999
00:31:19	999	999
00:31:20	999	999
00:31:21	999	999
00:31:22	999	999
00:31:23	999	999
00:31:24	999	999
00:31:25	999	999
00:31:26	999	999
00:31:27	999	999
00:31:28	999	999
00:31:29	999	999
00:31:30	999	999
00:31:31	999	999
00:31:32	999	999
00:31:33	999	999
00:31:34	999	999
00:31:35	999	999
00:31:36	999	999
00:31:37	999	999
00:31:38	999	999
00:31:39	999	999
00:31:40	999	999
00:31:41	999	999
00:31:42	999	999
00:31:43	999	999
00:31:44	999	999
00:31:45	999	999
00:31:46	999	999
00:31:47	999	999
00:31:48	999	999
00:31:49	999	999
00:31:50	999	999
00:31:51	999	999
00:31:52	999	999
00:31:53	999	999
00:31:54	999	999
00:31:55	999	999
00:31:56	999	999
00:31:57	999	999
00:31:58	999	999
00:31:59	999	999
00:32:00	999	999
00:32:01	999	999
00:32:02	999	999
00:32:03	999	999
00:32:04	999	999
00:32:05	999	999
00:32:06	999	999
00:32:07	999	999
00:32:08	999	999
00:32:09	999	999
00:32:10	999	999
00:32:11	999	999
00:32:12	999	999
00:32:13	999	999
00:32:14	999	999
00:32:15	999	999
00:32:16	999	999
00:32:17	999	999
00:32:18	999	999
00:32:19	999	999
00:32:20	999	999
00:32:21	999	999
00:32:22	999	999
00:32:23	999	999
00:32:24	999	999
00:32:25	999	999
00:32:26	999	999
00:32:27	999	999
00:32:28	999	999
00:32:29	999	999
00:32:30	999	999
00:32:31	999	999
00:32:32	999	999
00:32:33	999	999
00:32:34	999	999
00:32:35	999	999
00:32:36	999	999
00:32:37	999	999
00:32:38	999	999
00:32:39	999	999
00:32:40	999	999
00:32:41	999	999
00:32:42	999	999
00:32:43	999	999
00:32:44	999	999
00:32:45	999	999
00:32:46	999	999
00:32:47	999	999
00:32:48	999	999
00:32:49	999	999
00:32:50	999	999
00:32:51	999	999
00:32:52	999	999
00:32:53	999	999
00:32:54	999	999
00:32:55	999	999
00:32:56	999	999
00:32:57	999	999
00:32:58	999	999
00:32:59	999	999
00:33:00	999	999
00:33:01	999	999
00:33:02	999	999
00:33:03	999	999
00:33:04	999	999
00:33:05	999	999
00:33:06	999	999
00:33:07	999	999
00:33:08	999	999
00:33:09	999	999
00:33:10	999	999
00:33:11	999	999
00:33:12	999	999
00:33:13	999	999
00:33:14	999	999
00:33:15	999	999
00:33:16	999	999
00:33:17	999	999
00:33:18	999	999
[truncated: 92 more rows]

[truncated: 8 more sheets: P110, P111, P112, P113, P114, P115, P116, Codes definition]
